# Supplementary material for: Meloidogyne incognita PASSE-MURAILLE (MiPM) Gene Encodes a Cell-Penetrating Protein That Interacts With the CSN5 Subunit of the COP9 Signalosome
Source: Front Plant Sci. 2018 Jun 26;9:904. doi: 10.3389/fpls.2018.00904 (PMC6029430; doi:10.3389/fpls.2018.00904)
Supplement: Supplementary file 1 [file Table_1.XLSX]

## Sheet: Table S1
Supplemental Table S1 : Peptides identified from APEX-GmCSN5 associated proteins by StrepTrap AP coupled with LC-MS/MS across three biological replicates.
Peptides identified from M. incognita are highlighted in yellow
Bait	PreyGene name	Description	PreyGene accession number	Prey Uniprot identifiers	protein score	Sequence ID N. tabacum	Predicted N. tabacum	Protein identified from one (1), two (2) or (3) biological replicates	peptide.seq	peptide.OriginatingSeq	protein.avgMass	protein.MatchedProducts	protein.matchedPeptides	protein.digestPeps	protein.seqCover(%)	peptide.seqStart	peptide.seqLength	Known to be CSN5-interacting proteins	References	Percentage of Arabidopsis protein identity with human homologuous protein
APEX-GmCSN5	ACT11	Actin 11	AT3G12110	P53496	2606.9140	XP_016514555.1	Actin-like	2	AVFPSIVGRPR	AVFPSIVGRPR	42082.1232	43	9	35	28.91	30	11	No
APEX-GmCSN5	ACT11	Actin 11	AT3G12110	P53496	2570.4150	XP_016514555.1	Actin-like	2	AVFPSIVGRPR	AVFPSIVGRPR	24614.1582	42	9	21	46.85	30	11	No
APEX-GmCSN5	ACT11	Actin 11	AT3G12110	P53496	439.3174	XP_016514555.1	Actin-like	2	AVFPSIVGRPR	AVFPSIVGRPR	41943.8538	13	4	35	16.98	30	11	No
APEX-GmCSN5	ACT11	Actin 11	AT3G12110	P53496	439.3174	XP_016514555.1	Actin-like	2	DAYVGDEAQSK	DAYVGDEAQSK	41943.8538	13	4	35	16.98	52	11	No
APEX-GmCSN5	ACT11	Actin 11	AT3G12110	P53496	2606.9140	XP_016514555.1	Actin-like	2	GILTLK	GILTLK	42082.1232	43	9	35	28.91	64	6	No
APEX-GmCSN5	ACT11	Actin 11	AT3G12110	P53496	2570.4150	XP_016514555.1	Actin-like	2	GILTLK	GILTLK	24614.1582	42	9	21	46.85	64	6	No
APEX-GmCSN5	ACT11	Actin 11	AT3G12110	P53496	2606.9140	XP_016514555.1	Actin-like	2	GYSFTTSAEREIVRDVKEK	GYSFTTSAEREIVRDVKEK	42082.1232	43	9	35	28.91	198	19	No
APEX-GmCSN5	ACT11	Actin 11	AT3G12110	P53496	2606.9140	XP_016514555.1	Actin-like	2	IWHHTFYNELR	IWHHTFYNELR	42082.1232	43	9	35	28.91	86	11	No
APEX-GmCSN5	ACT11	Actin 11	AT3G12110	P53496	2570.4150	XP_016514555.1	Actin-like	2	IWHHTFYNELR	IWHHTFYNELR	24614.1582	42	9	21	46.85	86	11	No
APEX-GmCSN5	ACT11	Actin 11	AT3G12110	P53496	2606.9140	XP_016514555.1	Actin-like	2	TTGIVLDSGDGVSHTVPIYEGYALPHAILR	TTGIVLDSGDGVSHTVPIYEGYALPHAILR	42082.1232	43	9	35	28.91	149	30	No
APEX-GmCSN5	ACT11	Actin 11	AT3G12110	P53496	2570.4150	XP_016514555.1	Actin-like	2	TTGIVLDSGDGVSHTVPIYEGYALPHAILR	TTGIVLDSGDGVSHTVPIYEGYALPHAILR	24614.1582	42	9	21	46.85	149	30	No
APEX-GmCSN5	ACT11	Actin 11	AT3G12110	P53496	2606.9140	XP_016514555.1	Actin-like	2	VAPEEHPVLLTEAPLNPK	VAPEEHPVLLTEAPLNPK	42082.1232	43	9	35	28.91	97	18	No
APEX-GmCSN5	ACT11	Actin 11	AT3G12110	P53496	2570.4150	XP_016514555.1	Actin-like	2	VAPEEHPVLLTEAPLNPK	VAPEEHPVLLTEAPLNPK	24614.1582	42	9	21	46.85	97	18	No
APEX-GmCSN5	ACT7	Actin 7	AT5G09810	P53492	1985.7320	XP_016484242.1	Actin-like	3	AVFPSIVGRPR	AVFPSIVGRPR	13180.9065	32	6	11	47.90	30	11	No
APEX-GmCSN5	ACT7	Actin 7	AT5G09810	P53492	1985.7320	XP_016484242.1	Actin-like	3	AVFPSIVGRPR	AVFPSIVGRPR	13180.9065	32	6	11	47.90	30	11	No
APEX-GmCSN5	ACT7	Actin 7	AT5G09810	P53492	2882.3060	XP_016484242.1	Actin-like	3	AVFPSIVGRPR	AVFPSIVGRPR	32964.5284	49	10	26	41.02	30	11	No
APEX-GmCSN5	ACT7	Actin 7	AT5G09810	P53492	2277.4520	XP_016484242.1	Actin-like	3	AVFPSIVGRPR	AVFPSIVGRPR	32964.5284	27	4	26	18.98	30	11	No
APEX-GmCSN5	ACT7	Actin 7	AT5G09810	P53492	2108.2230	XP_016484242.1	Actin-like	3	AVFPSIVGRPR	AVFPSIVGRPR	13180.9065	22	3	11	33.61	30	11	No
APEX-GmCSN5	ACT7	Actin 7	AT5G09810	P53492	665.1873	XP_016484242.1	Actin-like	3	AVFPSIVGRPR	AVFPSIVGRPR	13180.9065	13	2	11	18.49	30	11	No
APEX-GmCSN5	ACT7	Actin 7	AT5G09810	P53492	4938.0920	XP_016484242.1	Actin-like	3	AVFPSIVGRPR	AVFPSIVGRPR	32964.5284	42	5	26	21.36	30	11	No
APEX-GmCSN5	ACT7	Actin 7	AT5G09810	P53492	4202.6400	XP_016484242.1	Actin-like	3	AVFPSIVGRPR	AVFPSIVGRPR	13180.9065	30	3	11	33.61	30	11	No
APEX-GmCSN5	ACT7	Actin 7	AT5G09810	P53492	4099.3170	XP_016484242.1	Actin-like	3	AVFPSIVGRPR	AVFPSIVGRPR	41513.5687	35	5	33	22.13	30	11	No
APEX-GmCSN5	ACT7	Actin 7	AT5G09810	P53492	2277.4520	XP_016484242.1	Actin-like	3	DAYVGDEAQSK	DAYVGDEAQSK	32964.5284	27	4	26	18.98	52	11	No
APEX-GmCSN5	ACT7	Actin 7	AT5G09810	P53492	2108.2230	XP_016484242.1	Actin-like	3	DAYVGDEAQSK	DAYVGDEAQSK	13180.9065	22	3	11	33.61	52	11	No
APEX-GmCSN5	ACT7	Actin 7	AT5G09810	P53492	4938.0920	XP_016484242.1	Actin-like	3	DAYVGDEAQSK	DAYVGDEAQSK	32964.5284	42	5	26	21.36	52	11	No
APEX-GmCSN5	ACT7	Actin 7	AT5G09810	P53492	4202.6400	XP_016484242.1	Actin-like	3	DAYVGDEAQSK	DAYVGDEAQSK	13180.9065	30	3	11	33.61	52	11	No
APEX-GmCSN5	ACT7	Actin 7	AT5G09810	P53492	2882.3060	XP_016484242.1	Actin-like	3	DLTDSLMK	DLTDSLMK	32964.5284	49	10	26	41.02	185	8	No
APEX-GmCSN5	ACT7	Actin 7	AT5G09810	P53492	268.8778	XP_016514555.1	Actin-like	3	EEHPVLLTEAPLNPK	VAPEEHPVLLTEAPLNPK	13180.9065	4	2	11	24.37	100	15	No
APEX-GmCSN5	ACT7	Actin 7	AT5G09810	P53492	1985.7320	XP_016484242.1	Actin-like	3	GILTLK	GILTLK	13180.9065	32	6	11	47.90	64	6	No
APEX-GmCSN5	ACT7	Actin 7	AT5G09810	P53492	1985.7320	XP_016484242.1	Actin-like	3	GILTLK	GILTLK	13180.9065	32	6	11	47.90	64	6	No
APEX-GmCSN5	ACT7	Actin 7	AT5G09810	P53492	2882.3060	XP_016484242.1	Actin-like	3	GILTLK	GILTLK	32964.5284	49	10	26	41.02	64	6	No
APEX-GmCSN5	ACT7	Actin 7	AT5G09810	P53492	4099.3170	XP_016484242.1	Actin-like	3	HQGVMVGMGQK	HQGVMVGMGQK	41513.5687	35	5	33	22.13	41	11	No
APEX-GmCSN5	ACT7	Actin 7	AT5G09810	P53492	4099.3170	XP_016484242.1	Actin-like	3	HQGVMVGMGQKDAYVGDEAR	HQGVMVGMGQKDAYVGDEAR	41513.5687	35	5	33	22.13	41	20	No
APEX-GmCSN5	ACT7	Actin 7	AT5G09810	P53492	1985.7320	XP_016484242.1	Actin-like	3	IWHHTFYNELR	IWHHTFYNELR	13180.9065	32	6	11	47.90	86	11	No
APEX-GmCSN5	ACT7	Actin 7	AT5G09810	P53492	1985.7320	XP_016484242.1	Actin-like	3	IWHHTFYNELR	IWHHTFYNELR	13180.9065	32	6	11	47.90	86	11	No
APEX-GmCSN5	ACT7	Actin 7	AT5G09810	P53492	2882.3060	XP_016484242.1	Actin-like	3	IWHHTFYNELR	IWHHTFYNELR	32964.5284	49	10	26	41.02	86	11	No
APEX-GmCSN5	ACT7	Actin 7	AT5G09810	P53492	2882.3060	XP_016484242.1	Actin-like	3	NYELPDGQVITIGAER	NYELPDGQVITIGAER	32964.5284	49	10	26	41.02	240	16	No
APEX-GmCSN5	ACT7	Actin 7	AT5G09810	P53492	2277.4520	XP_016484242.1	Actin-like	3	NYELPDGQVITIGAER	NYELPDGQVITIGAER	32964.5284	27	4	26	18.98	240	16	No
APEX-GmCSN5	ACT7	Actin 7	AT5G09810	P53496	4938.0920	XP_016484242.1	Actin-like	3	NYELPDGQVITIGAER	NYELPDGQVITIGAER	32964.5284	42	5	26	21.36	240	16	No
APEX-GmCSN5	ACT7	Actin 7	AT5G09810	P53492	770.2145	XP_016484242.1	Actin-like	3	NYELPDGQVITIGAER	NYELPDGQVITIGAER	27189.2149	16	2	25	13.11	107	16	No
APEX-GmCSN5	ACT7	Actin 7	AT5G09810	P53492	2882.3060	XP_016484242.1	Actin-like	3	TSSSVEKNYELPDGQVITIGAER	TSSSVEKNYELPDGQVITIGAER	32964.5284	49	10	26	41.02	233	23	No
APEX-GmCSN5	ACT7	Actin 7	AT5G09810	P53492	2882.3060	XP_016484242.1	Actin-like	3	TTGIVLDSGDGVSHTVPIYEGYALPHAILR	TTGIVLDSGDGVSHTVPIYEGYALPHAILR	32964.5284	49	10	26	41.02	149	30	No
APEX-GmCSN5	ACT7	Actin 7	AT5G09810	P53492	1985.7320	XP_016484242.1	Actin-like	3	VAPEEHPVLLTEAPLNPK	VAPEEHPVLLTEAPLNPK	13180.9065	32	6	11	47.90	97	18	No
APEX-GmCSN5	ACT7	Actin 7	AT5G09810	P53492	1985.7320	XP_016484242.1	Actin-like	3	VAPEEHPVLLTEAPLNPK	VAPEEHPVLLTEAPLNPK	13180.9065	32	6	11	47.90	97	18	No
APEX-GmCSN5	ACT7	Actin 7	AT5G09810	P53492	2882.3060	XP_016484242.1	Actin-like	3	VAPEEHPVLLTEAPLNPK	VAPEEHPVLLTEAPLNPK	32964.5284	49	10	26	41.02	97	18	No
APEX-GmCSN5	ACT7	Actin 7	AT5G09810	P53492	2277.4520	XP_016484242.1	Actin-like	3	VAPEEHPVLLTEAPLNPK	VAPEEHPVLLTEAPLNPK	32964.5284	27	4	26	18.98	97	18	No
APEX-GmCSN5	ACT7	Actin 7	AT5G09810	P53492	2108.2230	XP_016484242.1	Actin-like	3	VAPEEHPVLLTEAPLNPK	VAPEEHPVLLTEAPLNPK	13180.9065	22	3	11	33.61	97	18	No
APEX-GmCSN5	ACT7	Actin 7	AT5G09810	P53496	4938.0920	XP_016484242.1	Actin-like	3	VAPEEHPVLLTEAPLNPK	VAPEEHPVLLTEAPLNPK	32964.5284	42	5	26	21.36	97	18	No
APEX-GmCSN5	ACT7	Actin 7	AT5G09810	P53492	4202.6400	XP_016484242.1	Actin-like	3	VAPEEHPVLLTEAPLNPK	VAPEEHPVLLTEAPLNPK	13180.9065	30	3	11	33.61	97	18	No
APEX-GmCSN5	ACT7	Actin 7	AT5G09810	P53492	4099.3170	XP_016484242.1	Actin-like	3	VAPEEHPVLLTEAPLNPK	VAPEEHPVLLTEAPLNPK	41513.5687	35	5	33	22.13	97	18	No
APEX-GmCSN5	ACT7	Actin 7	AT5G09810	P53492	268.8778	XP_016514555.1	Actin-like	3	VAPEEHPVLLTEAPLNPK	VAPEEHPVLLTEAPLNPK	13180.9065	4	2	11	24.37	97	18	No
APEX-GmCSN5	APC2	Anaphase-promoting complex subunit 2	AT2G04660	Q8H1U5	1041.0520	XP_016451108.1	Anaphase-promoting complex subunit 2-like	1	DLEVSLDNLNATIISSNFWPPIQDEAVNLPEPVEQLLTDYAKR	DLEVSLDNLNATIISSNFWPPIQDEAVNLPEPVEQLLTDYAKR	25722.0853	20	3	16	19.91	128	43	Yes	Bennett EJ, Rush J, Gygi SP, Harper JW. Dynamics of Cullin-RING ubiquitin ligase network revealed by systematic quantitative proteomics. Cell. 2010;143:951–65.	0.38
APEX-GmCSN5	APC2	Anaphase-promoting complex subunit 2	AT2G04660	Q8H1U5	1030.7390	XP_016451108.1	Anaphase-promoting complex subunit 2-like	1	DLEVSLDNLNATIISSNFWPPIQDEAVNLPEPVEQLLTDYAKR	DLEVSLDNLNATIISSNFWPPIQDEAVNLPEPVEQLLTDYAKR	99593.2345	26	7	65	11.63	630	43	Yes	Bennett EJ, Rush J, Gygi SP, Harper JW. Dynamics of Cullin-RING ubiquitin ligase network revealed by systematic quantitative proteomics. Cell. 2010;143:951–65.	0.38
APEX-GmCSN5	APEX1	Ascorbate peroxidase 1	AT1G13440	Q05431	496.0911	NP_001311803.1	L-ascorbate peroxidase 2, cytosolic	3	AASFNIIPSSTGAAK	AASFNIIPSSTGAAK	36751.1833	30	7	27	29.97	202	15	No
APEX-GmCSN5	APEX1	Ascorbate peroxidase 1	AT1G07890	Q05431	7036.3700	NP_001311803.1	L-ascorbate peroxidase 2, cytosolic	3	ALLSDPAFRPLVEK	ALLSDPAFRPLVEK	15475.3714	40	5	14	39.57	98	14	No
APEX-GmCSN5	APEX1	Ascorbate peroxidase 1	AT1G07890	Q05431	6177.1470	NP_001311803.1	L-ascorbate peroxidase 2, cytosolic	3	ALLSDPAFRPLVEK	ALLSDPAFRPLVEK	15475.3714	37	5	14	41.73	98	14	No
APEX-GmCSN5	APEX1	Ascorbate peroxidase 1	AT1G07890	Q05431	5088.7710	NP_001311803.1	L-ascorbate peroxidase 2, cytosolic	3	ALLSDPAFRPLVEK	ALLSDPAFRPLVEK	15475.3714	29	5	14	39.57	98	14	No
APEX-GmCSN5	APEX1	Ascorbate peroxidase 1	AT1G07890	Q05431	640.8209	XP_0164489482.1	L-ascorbate peroxidase 2, cytosolic-like	3	ALLSDPAFRPLVEK	ALLSDPAFRPLVEK	15475.3714	18	5	14	51.08	98	14	No
APEX-GmCSN5	APEX1	Ascorbate peroxidase 1	AT1G07890	Q05431	5178.6510	NP_001311803.1	L-ascorbate peroxidase 2, cytosolic	3	ALLSDPVFRPLVEK	ALLSDPVFRPLVEK	27694.3601	40	5	23	17.20	209	14	No
APEX-GmCSN5	APEX1	Ascorbate peroxidase 1	AT1G07890	Q05431	5178.6510	NP_001311803.1	L-ascorbate peroxidase 2, cytosolic	3	ALLSDPVFRPLVEK	ALLSDPVFRPLVEK	27708.4304	40	5	23	17.20	209	14	No
APEX-GmCSN5	APEX1	Ascorbate peroxidase 1	AT1G07890	Q05431	608.4213	NP_001311803.1	L-ascorbate peroxidase 2, cytosolic	3	EGLLQLPSDK	EGLLQLPSDK	27673.3116	30	5	20	22.80	199	10	No
APEX-GmCSN5	APEX1	Ascorbate peroxidase 1	AT1G07890	Q05431	332.8553	NP_001311803.1	L-ascorbate peroxidase 2, cytosolic	3	EGLLQLPSDK	EGLLQLPSDK	15475.3714	18	4	14	36.69	88	10	No
APEX-GmCSN5	APEX1	Ascorbate peroxidase 1	AT1G07890	Q05431	467.5276	NP_001311803.1	L-ascorbate peroxidase 2, cytosolic	3	EGLLQLPSDK	EGLLQLPSDK	27708.4304	23	4	23	15.60	199	10	No
APEX-GmCSN5	APEX1	Ascorbate peroxidase 1	AT1G07890	Q05431	7036.3700	NP_001311803.1	L-ascorbate peroxidase 2, cytosolic	3	EGLLQLPSDK	EGLLQLPSDK	15475.3714	40	5	14	39.57	88	10	No
APEX-GmCSN5	APEX1	Ascorbate peroxidase 1	AT1G07890	Q05431	6177.1470	NP_001311803.1	L-ascorbate peroxidase 2, cytosolic	3	EGLLQLPSDK	EGLLQLPSDK	15475.3714	37	5	14	41.73	88	10	No
APEX-GmCSN5	APEX1	Ascorbate peroxidase 1	AT1G07890	Q05431	5178.6510	NP_001311803.1	L-ascorbate peroxidase 2, cytosolic	3	EGLLQLPSDK	EGLLQLPSDK	27694.3601	40	5	23	17.20	199	10	No
APEX-GmCSN5	APEX1	Ascorbate peroxidase 1	AT1G07890	Q05431	5178.6510	NP_001311803.1	L-ascorbate peroxidase 2, cytosolic	3	EGLLQLPSDK	EGLLQLPSDK	27708.4304	40	5	23	17.20	199	10	No
APEX-GmCSN5	APEX1	Ascorbate peroxidase 1	AT1G07890	Q05431	5088.7710	NP_001311803.1	L-ascorbate peroxidase 2, cytosolic	3	EGLLQLPSDK	EGLLQLPSDK	15475.3714	29	5	14	39.57	88	10	No
APEX-GmCSN5	APEX1	Ascorbate peroxidase 1	AT1G07890	Q05431	640.8209	XP_0164489482.1	L-ascorbate peroxidase 2, cytosolic-like	3	EGLLQLPSDK	EGLLQLPSDK	15475.3714	18	5	14	51.08	88	10	No
APEX-GmCSN5	APEX1	Ascorbate peroxidase 1	AT1G07890	Q05431	7036.3700	NP_001311803.1	L-ascorbate peroxidase 2, cytosolic	3	ELLSGEKEGLLQLPSDK	ELLSGEKEGLLQLPSDK	15475.3714	40	5	14	39.57	81	17	No
APEX-GmCSN5	APEX1	Ascorbate peroxidase 1	AT1G07890	Q05431	6177.1470	NP_001311803.1	L-ascorbate peroxidase 2, cytosolic	3	ELLSGEKEGLLQLPSDK	ELLSGEKEGLLQLPSDK	15475.3714	37	5	14	41.73	81	17	No
APEX-GmCSN5	APEX1	Ascorbate peroxidase 1	AT1G07890	Q05431	5178.6510	NP_001311803.1	L-ascorbate peroxidase 2, cytosolic	3	ELLSGEKEGLLQLPSDK	ELLSGEKEGLLQLPSDK	27694.3601	40	5	23	17.20	192	17	No
APEX-GmCSN5	APEX1	Ascorbate peroxidase 1	AT1G07890	Q05431	5178.6510	NP_001311803.1	L-ascorbate peroxidase 2, cytosolic	3	ELLSGEKEGLLQLPSDK	ELLSGEKEGLLQLPSDK	27708.4304	40	5	23	17.20	192	17	No
APEX-GmCSN5	APEX1	Ascorbate peroxidase 1	AT1G07890	Q05431	5088.7710	NP_001311803.1	L-ascorbate peroxidase 2, cytosolic	3	ELLSGEKEGLLQLPSDK	ELLSGEKEGLLQLPSDK	15475.3714	29	5	14	39.57	81	17	No
APEX-GmCSN5	APEX1	Ascorbate peroxidase 1	AT1G07890	Q05431	608.4213	NP_001311803.1	L-ascorbate peroxidase 2, cytosolic	3	EPIK	LLEPIK	27673.3116	30	5	20	22.80	81	4	No
APEX-GmCSN5	APEX1	Ascorbate peroxidase 1	AT1G07890	Q05431	467.5276	NP_001311803.1	L-ascorbate peroxidase 2, cytosolic	3	EPIK	LLEPIK	27708.4304	23	4	23	15.60	81	4	No
APEX-GmCSN5	APEX1	Ascorbate peroxidase 1	AT1G07890	Q05431	5178.6510	NP_001311803.1	L-ascorbate peroxidase 2, cytosolic	3	EPIK	LLEPIK	27694.3601	40	5	23	17.20	81	4	No
APEX-GmCSN5	APEX1	Ascorbate peroxidase 1	AT1G07890	Q05431	5178.6510	NP_001311803.1	L-ascorbate peroxidase 2, cytosolic	3	EPIK	LLEPIK	27708.4304	40	5	23	17.20	81	4	No
APEX-GmCSN5	APEX1	Ascorbate peroxidase 1	AT1G07890	Q05431	7036.3700	NP_001311803.1	L-ascorbate peroxidase 2, cytosolic	3	GSDHLR	GSDHLR	15475.3714	40	5	14	39.57	25	6	No
APEX-GmCSN5	APEX1	Ascorbate peroxidase 1	AT1G07890	Q05431	5178.6510	NP_001311803.1	L-ascorbate peroxidase 2, cytosolic	3	GSDHLR	GSDHLR	27694.3601	40	5	23	17.20	136	6	No
APEX-GmCSN5	APEX1	Ascorbate peroxidase 1	AT1G07890	Q05431	5178.6510	NP_001311803.1	L-ascorbate peroxidase 2, cytosolic	3	GSDHLR	GSDHLR	27708.4304	40	5	23	17.20	136	6	No
APEX-GmCSN5	APEX1	Ascorbate peroxidase 1	AT1G07890	Q05431	5088.7710	NP_001311803.1	L-ascorbate peroxidase 2, cytosolic	3	GSDHLR	GSDHLR	15475.3714	29	5	14	39.57	25	6	No
APEX-GmCSN5	APEX1	Ascorbate peroxidase 1	AT1G07890	Q05431	608.4213	NP_001311803.1	L-ascorbate peroxidase 2, cytosolic	3	LEPIK	LLEPIK	27673.3116	30	5	20	22.80	80	5	No
APEX-GmCSN5	APEX1	Ascorbate peroxidase 1	AT1G07890	Q05431	467.5276	NP_001311803.1	L-ascorbate peroxidase 2, cytosolic	3	LEPIK	LLEPIK	27708.4304	23	4	23	15.60	80	5	No
APEX-GmCSN5	APEX1	Ascorbate peroxidase 1	AT1G07890	Q05431	5178.6510	NP_001311803.1	L-ascorbate peroxidase 2, cytosolic	3	LEPIK	LLEPIK	27694.3601	40	5	23	17.20	80	5	No
APEX-GmCSN5	APEX1	Ascorbate peroxidase 1	AT1G07890	Q05431	5178.6510	NP_001311803.1	L-ascorbate peroxidase 2, cytosolic	3	LEPIK	LLEPIK	27708.4304	40	5	23	17.20	80	5	No
APEX-GmCSN5	APEX1	Ascorbate peroxidase 1	AT1G07890	Q05431	608.4213	NP_001311803.1	L-ascorbate peroxidase 2, cytosolic	3	LLEPIK	LLEPIK	27673.3116	30	5	20	22.80	79	6	No
APEX-GmCSN5	APEX1	Ascorbate peroxidase 1	AT1G07890	Q05431	467.5276	NP_001311803.1	L-ascorbate peroxidase 2, cytosolic	3	LLEPIK	LLEPIK	27708.4304	23	4	23	15.60	79	6	No
APEX-GmCSN5	APEX1	Ascorbate peroxidase 1	AT1G07890	Q05431	5178.6510	NP_001311803.1	L-ascorbate peroxidase 2, cytosolic	3	LLEPIK	LLEPIK	27694.3601	40	5	23	17.20	79	6	No
APEX-GmCSN5	APEX1	Ascorbate peroxidase 1	AT1G07890	Q05431	5178.6510	NP_001311803.1	L-ascorbate peroxidase 2, cytosolic	3	LLEPIK	LLEPIK	27708.4304	40	5	23	17.20	79	6	No
APEX-GmCSN5	APEX1	Ascorbate peroxidase 1	AT1G07890	Q05431	608.4213	NP_001311803.1	L-ascorbate peroxidase 2, cytosolic	3	LSELGFAEA	LSELGFAEA	27673.3116	30	5	20	22.80	241	9	No
APEX-GmCSN5	APEX1	Ascorbate peroxidase 1	AT1G07890	Q05431	332.8553	NP_001311803.1	L-ascorbate peroxidase 2, cytosolic	3	LSELGFAEA	LSELGFAEA	15475.3714	18	4	14	36.69	130	9	No
APEX-GmCSN5	APEX1	Ascorbate peroxidase 1	AT1G07890	Q05431	467.5276	NP_001311803.1	L-ascorbate peroxidase 2, cytosolic	3	LSELGFAEA	LSELGFAEA	27708.4304	23	4	23	15.60	241	9	No
APEX-GmCSN5	APEX1	Ascorbate peroxidase 1	AT1G07890	Q05431	640.8209	XP_0164489482.1	L-ascorbate peroxidase 2, cytosolic-like	3	LSELGFAEA	LSELGFAEA	15475.3714	18	5	14	51.08	130	9	No
APEX-GmCSN5	APEX1	Ascorbate peroxidase 1	AT1G07890	Q05431	5178.6510	NP_001311803.1	L-ascorbate peroxidase 2, cytosolic	3	PSDK	EGLLQLPSDK	27694.3601	40	5	23	17.20	205	4	No
APEX-GmCSN5	APEX1	Ascorbate peroxidase 1	AT1G07890	Q05431	5178.6510	NP_001311803.1	L-ascorbate peroxidase 2, cytosolic	3	PSDK	EGLLQLPSDK	27708.4304	40	5	23	17.20	205	4	No
APEX-GmCSN5	APEX1	Ascorbate peroxidase 1	AT1G07890	Q05431	5088.7710	NP_001311803.1	L-ascorbate peroxidase 2, cytosolic	3	PSDK	EGLLQLPSDK	15475.3714	29	5	14	39.57	94	4	No
APEX-GmCSN5	APEX1	Ascorbate peroxidase 1	AT1G07890	Q05431	608.4213	NP_001311803.1	L-ascorbate peroxidase 2, cytosolic	3	YAADEDAFFADYAEAHLK	YAADEDAFFADYAEAHLK	27673.3116	30	5	20	22.80	223	18	No
APEX-GmCSN5	APEX1	Ascorbate peroxidase 1	AT1G07890	Q05431	332.8553	NP_001311803.1	L-ascorbate peroxidase 2, cytosolic	3	YAADEDAFFADYAEAHLK	YAADEDAFFADYAEAHLK	15475.3714	18	4	14	36.69	112	18	No
APEX-GmCSN5	APEX1	Ascorbate peroxidase 1	AT1G07890	Q05431	7036.3700	NP_001311803.1	L-ascorbate peroxidase 2, cytosolic	3	YAADEDAFFADYAEAHLK	YAADEDAFFADYAEAHLK	15475.3714	40	5	14	39.57	112	18	No
APEX-GmCSN5	APEX1	Ascorbate peroxidase 1	AT1G07890	Q05431	6177.1470	NP_001311803.1	L-ascorbate peroxidase 2, cytosolic	3	YAADEDAFFADYAEAHLK	YAADEDAFFADYAEAHLK	15475.3714	37	5	14	41.73	112	18	No
APEX-GmCSN5	APEX1	Ascorbate peroxidase 1	AT1G07890	Q05431	5088.7710	NP_001311803.1	L-ascorbate peroxidase 2, cytosolic	3	YAADEDAFFADYAEAHLK	YAADEDAFFADYAEAHLK	15475.3714	29	5	14	39.57	112	18	No
APEX-GmCSN5	APEX1	Ascorbate peroxidase 1	AT1G07890	Q05431	640.8209	XP_0164489482.1	L-ascorbate peroxidase 2, cytosolic-like	3	YAADEDAFFADYAEAHLK	YAADEDAFFADYAEAHLK	15475.3714	18	5	14	51.08	112	18	No
APEX-GmCSN5	APEX1	Ascorbate peroxidase 1	AT1G07890	Q05431	6177.1470	NP_001311803.1	L-ascorbate peroxidase 2, cytosolic	3	YAADEDAFFADYAEAHLKLSELGFAEA	YAADEDAFFADYAEAHLKLSELGFAEA	15475.3714	37	5	14	41.73	112	27	No
APEX-GmCSN5	APX2	Ascorbate peroxidase 2	AT3G09640	Q1PER6	7250.7840	XP_016489482.1	L-ascorbate peroxidase 2, cytosolic	2	ALLEDPVFRPLVEK	ALLEDPVFRPLVEK	27846.4937	52	8	22	31.60	208	14	No
APEX-GmCSN5	APX2	Ascorbate peroxidase 2	AT3G09640	Q1PER6	6111.0870	XP_016489482.1	L-ascorbate peroxidase 2, cytosolic	2	EGLLQLPSDK	EGLLQLPSDK	27846.4937	37	5	22	27.60	198	10	No
APEX-GmCSN5	APX2	Ascorbate peroxidase 2	AT3G09640	Q1PER6	7250.7840	XP_016489482.1	L-ascorbate peroxidase 2, cytosolic	2	EGLLQLPSDK	EGLLQLPSDK	27846.4937	52	8	22	31.60	198	10	No
APEX-GmCSN5	APX2	Ascorbate peroxidase 2	AT3G09640	Q1PER6	6111.0870	XP_016489482.1	L-ascorbate peroxidase 2, cytosolic	2	ELLSGEKEGLLQLPSDK	ELLSGEKEGLLQLPSDK	27846.4937	37	5	22	27.60	191	17	No
APEX-GmCSN5	APX2	Ascorbate peroxidase 2	AT3G09640	Q1PER6	7250.7840	XP_016489482.1	L-ascorbate peroxidase 2, cytosolic	2	ELLSGEKEGLLQLPSDK	ELLSGEKEGLLQLPSDK	27846.4937	52	8	22	31.60	191	17	No
APEX-GmCSN5	APX2	Ascorbate peroxidase 2	AT3G09640	Q1PER6	7250.7840	XP_016489482.1	L-ascorbate peroxidase 2, cytosolic	2	EPIK	LLEPIK	27846.4937	52	8	22	31.60	81	4	No
APEX-GmCSN5	APX2	Ascorbate peroxidase 2	AT3G09640	Q1PER6	7250.7840	XP_016489482.1	L-ascorbate peroxidase 2, cytosolic	2	GSDHLR	GSDHLR	27846.4937	52	8	22	31.60	136	6	No
APEX-GmCSN5	APX2	Ascorbate peroxidase 2	AT3G09640	Q1PER6	7250.7840	XP_016489482.1	L-ascorbate peroxidase 2, cytosolic	2	LEPIK	LLEPIK	27846.4937	52	8	22	31.60	80	5	No
APEX-GmCSN5	APX2	Ascorbate peroxidase 2	AT3G09640	Q1PER6	7250.7840	XP_016489482.1	L-ascorbate peroxidase 2, cytosolic	2	LLEPIK	LLEPIK	27846.4937	52	8	22	31.60	79	6	No
APEX-GmCSN5	APX2	Ascorbate peroxidase 2	AT3G09640	Q1PER6	6111.0870	XP_016489482.1	L-ascorbate peroxidase 2, cytosolic	2	TEPPPEGRLPDATK	TEPPPEGRLPDATK	27846.4937	37	5	22	27.60	122	14	No
APEX-GmCSN5	APX2	Ascorbate peroxidase 2	AT3G09640	Q1PER6	7250.7840	XP_016489482.1	L-ascorbate peroxidase 2, cytosolic	2	TKTGGPFGTIR	TKTGGPFGTIR	27846.4937	52	8	22	31.60	50	11	No
APEX-GmCSN5	APX2	Ascorbate peroxidase 2	AT3G09640	Q1PER6	7250.7840	XP_016489482.1	L-ascorbate peroxidase 2, cytosolic	2	VSEEYEK	VSEEYEK	27846.4937	52	8	22	31.60	7	7	No
APEX-GmCSN5	APX2	Ascorbate peroxidase 2	AT3G09640	Q1PER6	6111.0870	XP_016489482.1	L-ascorbate peroxidase 2, cytosolic	2	YAADEDAFFADYAEAHLK	YAADEDAFFADYAEAHLK	27846.4937	37	5	22	27.60	222	18	No
APEX-GmCSN5	APX2	Ascorbate peroxidase 2	AT3G09640	Q1PER6	7250.7840	XP_016489482.1	L-ascorbate peroxidase 2, cytosolic	2	YAADEDAFFADYAEAHLK	YAADEDAFFADYAEAHLK	27846.4937	52	8	22	31.60	222	18	No
APEX-GmCSN5	CAT2	Catalase 2	AT4G35090	P25819	343.8436	XP_016508806.1 / AAC48918.1	Catalase isozyme 1-like	1	EGNFDLVGNNVPVFFNR	EGNFDLVGNNVPVFFNR	57365.6496	22	10	42	32.93	129	17	No
APEX-GmCSN5	CAT2	Catalase 2	AT4G35090	P25819	343.8436	XP_016508806.1 / AAC48918.1	Catalase isozyme 1-like	1	EGNFDLVGNNVPVFFNR	EGNFDLVGNNVPVFFNR	57337.5958	22	10	42	32.93	129	17	No
APEX-GmCSN5	CAT2	Catalase 2	AT4G35090	P25819	343.8436	XP_016508806.1 / AAC48918.1	Catalase isozyme 1-like	1	GPVLLEDYHLIEK	GPVLLEDYHLIEK	57365.6496	22	10	42	32.93	37	13	No
APEX-GmCSN5	CAT2	Catalase 2	AT4G35090	P25819	343.8436	XP_016508806.1 / AAC48918.1	Catalase isozyme 1-like	1	GPVLLEDYHLIEK	GPVLLEDYHLIEK	57337.5958	22	10	42	32.93	37	13	No
APEX-GmCSN5	CAT2	Catalase 2	AT4G35090	P25819	343.8436	XP_016508806.1 / AAC48918.1	Catalase isozyme 1-like	1	NIDNFFAENEQLAFNPGHIVPGLYYSEDKLLQTR	NIDNFFAENEQLAFNPGHIVPGLYYSEDKLLQTR	57365.6496	22	10	42	32.93	310	34	No
APEX-GmCSN5	CAT2	Catalase 2	AT4G35090	P25819	343.8436	XP_016508806.1 / AAC48918.1	Catalase isozyme 1-like	1	NIDNFFAENEQLAFNPGHIVPGVYYSEDKLLQTR	NIDNFFAENEQLAFNPGHIVPGVYYSEDKLLQTR	57337.5958	22	10	42	32.93	310	34	No
APEX-GmCSN5	CAT2	Catalase 2	AT4G35090	P25819	343.8436	XP_016508806.1 / AAC48918.1	Catalase isozyme 1-like	1	SFPDTIR	SFPDTIR	57365.6496	22	10	42	32.93	149	7	No
APEX-GmCSN5	CAT2	Catalase 2	AT4G35090	P25819	343.8436	XP_016508806.1 / AAC48918.1	Catalase isozyme 1-like	1	SFPDTIR	SFPDTIR	57337.5958	22	10	42	32.93	149	7	No
APEX-GmCSN5	CC1/RBM39	Splicing factor, CC1-like	AT5G09880	C0Z393	397.8835	XP_016510608.1	RNA-binding protein 39	1	DRERDKER	DRERDKER	25076.7077	21	8	134	24.00	141	8	Yes	Bennett EJ, Rush J, Gygi SP, Harper JW. Dynamics of Cullin-RING ubiquitin ligase network revealed by systematic quantitative proteomics. Cell. 2010;143:951–65.	0.41
APEX-GmCSN5	CC1/RBM39	Splicing factor, CC1-like	AT5G09880	C0Z393	397.8835	XP_016510608.1	RNA-binding protein 39	1	DRERDKER	DRERDKER	25076.7077	21	8	134	24.00	141	8	Yes	Bennett EJ, Rush J, Gygi SP, Harper JW. Dynamics of Cullin-RING ubiquitin ligase network revealed by systematic quantitative proteomics. Cell. 2010;143:951–65.	0.41
APEX-GmCSN5	CC1/RBM39	Splicing factor, CC1-like	AT5G09880	C0Z393	278.9270	XP_016510608.1	RNA-binding protein 39	1	DRERDKER	DRERDKER	25786.5492	11	4	166	11.22	139	8	Yes	Bennett EJ, Rush J, Gygi SP, Harper JW. Dynamics of Cullin-RING ubiquitin ligase network revealed by systematic quantitative proteomics. Cell. 2010;143:951–65.	0.41
APEX-GmCSN5	CC1/RBM39	Splicing factor, CC1-like	AT5G09880	C0Z393	397.8835	XP_016510608.1	RNA-binding protein 39	1	SKDNNNSSAEKEK	SKDNNNSSAEKEK	25076.7077	21	8	134	24.00	23	13	Yes	Bennett EJ, Rush J, Gygi SP, Harper JW. Dynamics of Cullin-RING ubiquitin ligase network revealed by systematic quantitative proteomics. Cell. 2010;143:951–65.	0.41
APEX-GmCSN5	CC1/RBM39	Splicing factor, CC1-like	AT5G09880	C0Z393	397.8835	XP_016510608.1	RNA-binding protein 39	1	SKDNNNSSAEKEK	SKDNNNSSAEKEK	25076.7077	21	8	134	24.00	23	13	Yes	Bennett EJ, Rush J, Gygi SP, Harper JW. Dynamics of Cullin-RING ubiquitin ligase network revealed by systematic quantitative proteomics. Cell. 2010;143:951–65.	0.41
APEX-GmCSN5	CC1/RBM39	Splicing factor, CC1-like	AT5G09880	C0Z393	278.9270	XP_016510608.1	RNA-binding protein 39	1	SKDNNNSSAEKEK	SKDNNNSSAEKEK	25786.5492	11	4	166	11.22	23	13	Yes	Bennett EJ, Rush J, Gygi SP, Harper JW. Dynamics of Cullin-RING ubiquitin ligase network revealed by systematic quantitative proteomics. Cell. 2010;143:951–65.	0.41
APEX-GmCSN5	CSN1	COP9 signalosome complex subunit 1	AT3G61140	P45432	7484.6910	XP_016465401.1	COP9 signalosome complex subunit 1-like	3	AEQSQDAL	AEQSQDALESLTVAK	50607.3654	139	13	33	32.95	200	8	Yes	Kwok SF, Solano R, Tsuge T, Chamovitz DA, Ecker JR, Matsui M, et al. Arabidopsis homologs of a c-Jun coactivator are present both in monomeric form and in the COP9 complex, and their abundance is differentially affected by the pleiotropic cop/det/fus mutations. Plant Cell. 1998;10:1779–90; Serino G, Su H, Peng Z, Tsuge T, Wei N, Gu H, et al. Characterization of the last subunit of the Arabidopsis…	0.46
APEX-GmCSN5	CSN1	COP9 signalosome complex subunit 1	AT3G61140	P45432	8589.2080	XP_016465401.1	COP9 signalosome complex subunit 1-like	3	AEQSQDALESLTVAK	AEQSQDALESLTVAK	50607.3654	147	14	33	29.55	200	15	Yes	Kwok SF, Solano R, Tsuge T, Chamovitz DA, Ecker JR, Matsui M, et al. Arabidopsis homologs of a c-Jun coactivator are present both in monomeric form and in the COP9 complex, and their abundance is differentially affected by the pleiotropic cop/det/fus mutations. Plant Cell. 1998;10:1779–90; Serino G, Su H, Peng Z, Tsuge T, Wei N, Gu H, et al. Characterization of the last subunit of the Arabidopsis…	0.46
APEX-GmCSN5	CSN1	COP9 signalosome complex subunit 1	AT3G61140	P45432	7484.6910	XP_016465401.1	COP9 signalosome complex subunit 1-like	3	AEQSQDALESLTVAK	AEQSQDALESLTVAK	50607.3654	139	13	33	32.95	200	15	Yes	Kwok SF, Solano R, Tsuge T, Chamovitz DA, Ecker JR, Matsui M, et al. Arabidopsis homologs of a c-Jun coactivator are present both in monomeric form and in the COP9 complex, and their abundance is differentially affected by the pleiotropic cop/det/fus mutations. Plant Cell. 1998;10:1779–90; Serino G, Su H, Peng Z, Tsuge T, Wei N, Gu H, et al. Characterization of the last subunit of the Arabidopsis…	0.46
APEX-GmCSN5	CSN1	COP9 signalosome complex subunit 1	AT3G61140	P45432	6625.3390	XP_016465401.1	COP9 signalosome complex subunit 1-like	3	AEQSQDALESLTVAK	AEQSQDALESLTVAK	50607.3654	123	13	33	27.73	200	15	Yes	Kwok SF, Solano R, Tsuge T, Chamovitz DA, Ecker JR, Matsui M, et al. Arabidopsis homologs of a c-Jun coactivator are present both in monomeric form and in the COP9 complex, and their abundance is differentially affected by the pleiotropic cop/det/fus mutations. Plant Cell. 1998;10:1779–90; Serino G, Su H, Peng Z, Tsuge T, Wei N, Gu H, et al. Characterization of the last subunit of the Arabidopsis…	0.46
APEX-GmCSN5	CSN1	COP9 signalosome complex subunit 1	AT3G61140	P45432	8455.1630	XP_016465401.1	COP9 signalosome complex subunit 1-like	3	AEQSQDALESLTVAK	AEQSQDALESLTVAK	50607.3654	155	15	33	34.32	200	15	Yes	Kwok SF, Solano R, Tsuge T, Chamovitz DA, Ecker JR, Matsui M, et al. Arabidopsis homologs of a c-Jun coactivator are present both in monomeric form and in the COP9 complex, and their abundance is differentially affected by the pleiotropic cop/det/fus mutations. Plant Cell. 1998;10:1779–90; Serino G, Su H, Peng Z, Tsuge T, Wei N, Gu H, et al. Characterization of the last subunit of the Arabidopsis…	0.46
APEX-GmCSN5	CSN1	COP9 signalosome complex subunit 1	AT3G61140	P45432	8589.2080	XP_016465401.1	COP9 signalosome complex subunit 1-like	3	ANLLKHEHILR	ANLLKHEHILR	50607.3654	147	14	33	29.55	424	11	Yes	Kwok SF, Solano R, Tsuge T, Chamovitz DA, Ecker JR, Matsui M, et al. Arabidopsis homologs of a c-Jun coactivator are present both in monomeric form and in the COP9 complex, and their abundance is differentially affected by the pleiotropic cop/det/fus mutations. Plant Cell. 1998;10:1779–90; Serino G, Su H, Peng Z, Tsuge T, Wei N, Gu H, et al. Characterization of the last subunit of the Arabidopsis…	0.46
APEX-GmCSN5	CSN1	COP9 signalosome complex subunit 1	AT3G61140	P45432	7484.6910	XP_016465401.1	COP9 signalosome complex subunit 1-like	3	ANLLKHEHILR	ANLLKHEHILR	50607.3654	139	13	33	32.95	424	11	Yes	Kwok SF, Solano R, Tsuge T, Chamovitz DA, Ecker JR, Matsui M, et al. Arabidopsis homologs of a c-Jun coactivator are present both in monomeric form and in the COP9 complex, and their abundance is differentially affected by the pleiotropic cop/det/fus mutations. Plant Cell. 1998;10:1779–90; Serino G, Su H, Peng Z, Tsuge T, Wei N, Gu H, et al. Characterization of the last subunit of the Arabidopsis…	0.46
APEX-GmCSN5	CSN1	COP9 signalosome complex subunit 1	AT3G61140	P45432	6625.3390	XP_016465401.1	COP9 signalosome complex subunit 1-like	3	ANLLKHEHILR	ANLLKHEHILR	50607.3654	123	13	33	27.73	424	11	Yes	Kwok SF, Solano R, Tsuge T, Chamovitz DA, Ecker JR, Matsui M, et al. Arabidopsis homologs of a c-Jun coactivator are present both in monomeric form and in the COP9 complex, and their abundance is differentially affected by the pleiotropic cop/det/fus mutations. Plant Cell. 1998;10:1779–90; Serino G, Su H, Peng Z, Tsuge T, Wei N, Gu H, et al. Characterization of the last subunit of the Arabidopsis…	0.46
APEX-GmCSN5	CSN1	COP9 signalosome complex subunit 1	AT3G61140	P45432	8455.1630	XP_016465401.1	COP9 signalosome complex subunit 1-like	3	ANLLKHEHILR	ANLLKHEHILR	50607.3654	155	15	33	34.32	424	11	Yes	Kwok SF, Solano R, Tsuge T, Chamovitz DA, Ecker JR, Matsui M, et al. Arabidopsis homologs of a c-Jun coactivator are present both in monomeric form and in the COP9 complex, and their abundance is differentially affected by the pleiotropic cop/det/fus mutations. Plant Cell. 1998;10:1779–90; Serino G, Su H, Peng Z, Tsuge T, Wei N, Gu H, et al. Characterization of the last subunit of the Arabidopsis…	0.46
APEX-GmCSN5	CSN1	COP9 signalosome complex subunit 1	AT3G61140	P45432	8455.1630	XP_016465401.1	COP9 signalosome complex subunit 1-like	3	CAAGLANLEAK	CAAGLANLEAK	50607.3654	155	15	33	34.32	217	11	Yes	Kwok SF, Solano R, Tsuge T, Chamovitz DA, Ecker JR, Matsui M, et al. Arabidopsis homologs of a c-Jun coactivator are present both in monomeric form and in the COP9 complex, and their abundance is differentially affected by the pleiotropic cop/det/fus mutations. Plant Cell. 1998;10:1779–90; Serino G, Su H, Peng Z, Tsuge T, Wei N, Gu H, et al. Characterization of the last subunit of the Arabidopsis…	0.46
APEX-GmCSN5	CSN1	COP9 signalosome complex subunit 1	AT3G61140	P45432	6625.3390	XP_016465401.1	COP9 signalosome complex subunit 1-like	3	EFDR	EFDR	50607.3654	123	13	33	27.73	412	4	Yes	Kwok SF, Solano R, Tsuge T, Chamovitz DA, Ecker JR, Matsui M, et al. Arabidopsis homologs of a c-Jun coactivator are present both in monomeric form and in the COP9 complex, and their abundance is differentially affected by the pleiotropic cop/det/fus mutations. Plant Cell. 1998;10:1779–90; Serino G, Su H, Peng Z, Tsuge T, Wei N, Gu H, et al. Characterization of the last subunit of the Arabidopsis…	0.46
APEX-GmCSN5	CSN1	COP9 signalosome complex subunit 1	AT3G61140	P45432	8589.2080	XP_016465401.1	COP9 signalosome complex subunit 1-like	3	ELEALITDNQIQAR	ELEALITDNQIQAR	50607.3654	147	14	33	29.55	370	14	Yes	Kwok SF, Solano R, Tsuge T, Chamovitz DA, Ecker JR, Matsui M, et al. Arabidopsis homologs of a c-Jun coactivator are present both in monomeric form and in the COP9 complex, and their abundance is differentially affected by the pleiotropic cop/det/fus mutations. Plant Cell. 1998;10:1779–90; Serino G, Su H, Peng Z, Tsuge T, Wei N, Gu H, et al. Characterization of the last subunit of the Arabidopsis…	0.46
APEX-GmCSN5	CSN1	COP9 signalosome complex subunit 1	AT3G61140	P45432	7484.6910	XP_016465401.1	COP9 signalosome complex subunit 1-like	3	ELEALITDNQIQAR	ELEALITDNQIQAR	50607.3654	139	13	33	32.95	370	14	Yes	Kwok SF, Solano R, Tsuge T, Chamovitz DA, Ecker JR, Matsui M, et al. Arabidopsis homologs of a c-Jun coactivator are present both in monomeric form and in the COP9 complex, and their abundance is differentially affected by the pleiotropic cop/det/fus mutations. Plant Cell. 1998;10:1779–90; Serino G, Su H, Peng Z, Tsuge T, Wei N, Gu H, et al. Characterization of the last subunit of the Arabidopsis…	0.46
APEX-GmCSN5	CSN1	COP9 signalosome complex subunit 1	AT3G61140	P45432	8455.1630	XP_016465401.1	COP9 signalosome complex subunit 1-like	3	ELEALITDNQIQAR	ELEALITDNQIQAR	50607.3654	155	15	33	34.32	370	14	Yes	Kwok SF, Solano R, Tsuge T, Chamovitz DA, Ecker JR, Matsui M, et al. Arabidopsis homologs of a c-Jun coactivator are present both in monomeric form and in the COP9 complex, and their abundance is differentially affected by the pleiotropic cop/det/fus mutations. Plant Cell. 1998;10:1779–90; Serino G, Su H, Peng Z, Tsuge T, Wei N, Gu H, et al. Characterization of the last subunit of the Arabidopsis…	0.46
APEX-GmCSN5	CSN1	COP9 signalosome complex subunit 1	AT3G61140	P45432	8589.2080	XP_016465401.1	COP9 signalosome complex subunit 1-like	3	ESIR	ESIR	50607.3654	147	14	33	29.55	134	4	Yes	Kwok SF, Solano R, Tsuge T, Chamovitz DA, Ecker JR, Matsui M, et al. Arabidopsis homologs of a c-Jun coactivator are present both in monomeric form and in the COP9 complex, and their abundance is differentially affected by the pleiotropic cop/det/fus mutations. Plant Cell. 1998;10:1779–90; Serino G, Su H, Peng Z, Tsuge T, Wei N, Gu H, et al. Characterization of the last subunit of the Arabidopsis…	0.46
APEX-GmCSN5	CSN1	COP9 signalosome complex subunit 1	AT3G61140	P45432	7617.3080	XP_016465401.1	COP9 signalosome complex subunit 1-like	3	ESIR	ESIR	16966.9892	64	8	14	31.97	134	4	Yes	Kwok SF, Solano R, Tsuge T, Chamovitz DA, Ecker JR, Matsui M, et al. Arabidopsis homologs of a c-Jun coactivator are present both in monomeric form and in the COP9 complex, and their abundance is differentially affected by the pleiotropic cop/det/fus mutations. Plant Cell. 1998;10:1779–90; Serino G, Su H, Peng Z, Tsuge T, Wei N, Gu H, et al. Characterization of the last subunit of the Arabidopsis…	0.46
APEX-GmCSN5	CSN1	COP9 signalosome complex subunit 1	AT3G61140	P45432	7484.6910	XP_016465401.1	COP9 signalosome complex subunit 1-like	3	FIADR	LLFIADR	50607.3654	139	13	33	32.95	53	5	Yes	Kwok SF, Solano R, Tsuge T, Chamovitz DA, Ecker JR, Matsui M, et al. Arabidopsis homologs of a c-Jun coactivator are present both in monomeric form and in the COP9 complex, and their abundance is differentially affected by the pleiotropic cop/det/fus mutations. Plant Cell. 1998;10:1779–90; Serino G, Su H, Peng Z, Tsuge T, Wei N, Gu H, et al. Characterization of the last subunit of the Arabidopsis…	0.46
APEX-GmCSN5	CSN1	COP9 signalosome complex subunit 1	AT3G61140	P45432	5113.4810	XP_016465401.1	COP9 signalosome complex subunit 1-like	3	FIADR	LLFIADR	16966.9892	47	6	14	44.90	53	5	Yes	Kwok SF, Solano R, Tsuge T, Chamovitz DA, Ecker JR, Matsui M, et al. Arabidopsis homologs of a c-Jun coactivator are present both in monomeric form and in the COP9 complex, and their abundance is differentially affected by the pleiotropic cop/det/fus mutations. Plant Cell. 1998;10:1779–90; Serino G, Su H, Peng Z, Tsuge T, Wei N, Gu H, et al. Characterization of the last subunit of the Arabidopsis…	0.46
APEX-GmCSN5	CSN1	COP9 signalosome complex subunit 1	AT3G61140	P45432	8589.2080	XP_016465401.1	COP9 signalosome complex subunit 1-like	3	GENTQLFR	GENTQLFR	50607.3654	147	14	33	29.55	78	8	Yes	Kwok SF, Solano R, Tsuge T, Chamovitz DA, Ecker JR, Matsui M, et al. Arabidopsis homologs of a c-Jun coactivator are present both in monomeric form and in the COP9 complex, and their abundance is differentially affected by the pleiotropic cop/det/fus mutations. Plant Cell. 1998;10:1779–90; Serino G, Su H, Peng Z, Tsuge T, Wei N, Gu H, et al. Characterization of the last subunit of the Arabidopsis…	0.46
APEX-GmCSN5	CSN1	COP9 signalosome complex subunit 1	AT3G61140	P45432	7617.3080	XP_016465401.1	COP9 signalosome complex subunit 1-like	3	GENTQLFR	GENTQLFR	16966.9892	64	8	14	31.97	78	8	Yes	Kwok SF, Solano R, Tsuge T, Chamovitz DA, Ecker JR, Matsui M, et al. Arabidopsis homologs of a c-Jun coactivator are present both in monomeric form and in the COP9 complex, and their abundance is differentially affected by the pleiotropic cop/det/fus mutations. Plant Cell. 1998;10:1779–90; Serino G, Su H, Peng Z, Tsuge T, Wei N, Gu H, et al. Characterization of the last subunit of the Arabidopsis…	0.46
APEX-GmCSN5	CSN1	COP9 signalosome complex subunit 1	AT3G61140	P45432	7484.6910	XP_016465401.1	COP9 signalosome complex subunit 1-like	3	GENTQLFR	GENTQLFR	50607.3654	139	13	33	32.95	78	8	Yes	Kwok SF, Solano R, Tsuge T, Chamovitz DA, Ecker JR, Matsui M, et al. Arabidopsis homologs of a c-Jun coactivator are present both in monomeric form and in the COP9 complex, and their abundance is differentially affected by the pleiotropic cop/det/fus mutations. Plant Cell. 1998;10:1779–90; Serino G, Su H, Peng Z, Tsuge T, Wei N, Gu H, et al. Characterization of the last subunit of the Arabidopsis…	0.46
APEX-GmCSN5	CSN1	COP9 signalosome complex subunit 1	AT3G61140	P45432	5113.4810	XP_016465401.1	COP9 signalosome complex subunit 1-like	3	GENTQLFR	GENTQLFR	16966.9892	47	6	14	44.90	78	8	Yes	Kwok SF, Solano R, Tsuge T, Chamovitz DA, Ecker JR, Matsui M, et al. Arabidopsis homologs of a c-Jun coactivator are present both in monomeric form and in the COP9 complex, and their abundance is differentially affected by the pleiotropic cop/det/fus mutations. Plant Cell. 1998;10:1779–90; Serino G, Su H, Peng Z, Tsuge T, Wei N, Gu H, et al. Characterization of the last subunit of the Arabidopsis…	0.46
APEX-GmCSN5	CSN1	COP9 signalosome complex subunit 1	AT3G61140	P45432	8455.1630	XP_016465401.1	COP9 signalosome complex subunit 1-like	3	GENTQLFR	GENTQLFR	50607.3654	155	15	33	34.32	78	8	Yes	Kwok SF, Solano R, Tsuge T, Chamovitz DA, Ecker JR, Matsui M, et al. Arabidopsis homologs of a c-Jun coactivator are present both in monomeric form and in the COP9 complex, and their abundance is differentially affected by the pleiotropic cop/det/fus mutations. Plant Cell. 1998;10:1779–90; Serino G, Su H, Peng Z, Tsuge T, Wei N, Gu H, et al. Characterization of the last subunit of the Arabidopsis…	0.46
APEX-GmCSN5	CSN1	COP9 signalosome complex subunit 1	AT3G61140	P45432	6841.3780	XP_016465401.1	COP9 signalosome complex subunit 1-like	3	GENTQLFR	GENTQLFR	16966.9892	61	6	14	29.25	78	8	Yes	Kwok SF, Solano R, Tsuge T, Chamovitz DA, Ecker JR, Matsui M, et al. Arabidopsis homologs of a c-Jun coactivator are present both in monomeric form and in the COP9 complex, and their abundance is differentially affected by the pleiotropic cop/det/fus mutations. Plant Cell. 1998;10:1779–90; Serino G, Su H, Peng Z, Tsuge T, Wei N, Gu H, et al. Characterization of the last subunit of the Arabidopsis…	0.46
APEX-GmCSN5	CSN1	COP9 signalosome complex subunit 1	AT3G61140	P45432	8589.2080	XP_016465401.1	COP9 signalosome complex subunit 1-like	3	HQPIISGEQLDIELYAALYSGR	HQPIISGEQLDIELYAALYSGR	50607.3654	147	14	33	29.55	24	22	Yes	Kwok SF, Solano R, Tsuge T, Chamovitz DA, Ecker JR, Matsui M, et al. Arabidopsis homologs of a c-Jun coactivator are present both in monomeric form and in the COP9 complex, and their abundance is differentially affected by the pleiotropic cop/det/fus mutations. Plant Cell. 1998;10:1779–90; Serino G, Su H, Peng Z, Tsuge T, Wei N, Gu H, et al. Characterization of the last subunit of the Arabidopsis…	0.46
APEX-GmCSN5	CSN1	COP9 signalosome complex subunit 1	AT3G61140	P45432	7951.7130	XP_016465401.1	COP9 signalosome complex subunit 1-like	3	IDGR	IDGR	16966.9892	52	5	14	31.29	91	4	Yes	Kwok SF, Solano R, Tsuge T, Chamovitz DA, Ecker JR, Matsui M, et al. Arabidopsis homologs of a c-Jun coactivator are present both in monomeric form and in the COP9 complex, and their abundance is differentially affected by the pleiotropic cop/det/fus mutations. Plant Cell. 1998;10:1779–90; Serino G, Su H, Peng Z, Tsuge T, Wei N, Gu H, et al. Characterization of the last subunit of the Arabidopsis…	0.46
APEX-GmCSN5	CSN1	COP9 signalosome complex subunit 1	AT3G61140	P45432	6625.3390	XP_016465401.1	COP9 signalosome complex subunit 1-like	3	IDGR	IDGR	50607.3654	123	13	33	27.73	91	4	Yes	Kwok SF, Solano R, Tsuge T, Chamovitz DA, Ecker JR, Matsui M, et al. Arabidopsis homologs of a c-Jun coactivator are present both in monomeric form and in the COP9 complex, and their abundance is differentially affected by the pleiotropic cop/det/fus mutations. Plant Cell. 1998;10:1779–90; Serino G, Su H, Peng Z, Tsuge T, Wei N, Gu H, et al. Characterization of the last subunit of the Arabidopsis…	0.46
APEX-GmCSN5	CSN1	COP9 signalosome complex subunit 1	AT3G61140	P45432	6625.3390	XP_016465401.1	COP9 signalosome complex subunit 1-like	3	ILYAR	ILYAR	50607.3654	123	13	33	27.73	390	5	Yes	Kwok SF, Solano R, Tsuge T, Chamovitz DA, Ecker JR, Matsui M, et al. Arabidopsis homologs of a c-Jun coactivator are present both in monomeric form and in the COP9 complex, and their abundance is differentially affected by the pleiotropic cop/det/fus mutations. Plant Cell. 1998;10:1779–90; Serino G, Su H, Peng Z, Tsuge T, Wei N, Gu H, et al. Characterization of the last subunit of the Arabidopsis…	0.46
APEX-GmCSN5	CSN1	COP9 signalosome complex subunit 1	AT3G61140	P45432	8455.1630	XP_016465401.1	COP9 signalosome complex subunit 1-like	3	ILYAR	ILYAR	50607.3654	155	15	33	34.32	390	5	Yes	Kwok SF, Solano R, Tsuge T, Chamovitz DA, Ecker JR, Matsui M, et al. Arabidopsis homologs of a c-Jun coactivator are present both in monomeric form and in the COP9 complex, and their abundance is differentially affected by the pleiotropic cop/det/fus mutations. Plant Cell. 1998;10:1779–90; Serino G, Su H, Peng Z, Tsuge T, Wei N, Gu H, et al. Characterization of the last subunit of the Arabidopsis…	0.46
APEX-GmCSN5	CSN1	COP9 signalosome complex subunit 1	AT3G61140	P45432	8589.2080	XP_016465401.1	COP9 signalosome complex subunit 1-like	3	KGENTQLFR	KGENTQLFR	50607.3654	147	14	33	29.55	77	9	Yes	Kwok SF, Solano R, Tsuge T, Chamovitz DA, Ecker JR, Matsui M, et al. Arabidopsis homologs of a c-Jun coactivator are present both in monomeric form and in the COP9 complex, and their abundance is differentially affected by the pleiotropic cop/det/fus mutations. Plant Cell. 1998;10:1779–90; Serino G, Su H, Peng Z, Tsuge T, Wei N, Gu H, et al. Characterization of the last subunit of the Arabidopsis…	0.46
APEX-GmCSN5	CSN1	COP9 signalosome complex subunit 1	AT3G61140	P45432	7617.3080	XP_016465401.1	COP9 signalosome complex subunit 1-like	3	KGENTQLFR	KGENTQLFR	16966.9892	64	8	14	31.97	77	9	Yes	Kwok SF, Solano R, Tsuge T, Chamovitz DA, Ecker JR, Matsui M, et al. Arabidopsis homologs of a c-Jun coactivator are present both in monomeric form and in the COP9 complex, and their abundance is differentially affected by the pleiotropic cop/det/fus mutations. Plant Cell. 1998;10:1779–90; Serino G, Su H, Peng Z, Tsuge T, Wei N, Gu H, et al. Characterization of the last subunit of the Arabidopsis…	0.46
APEX-GmCSN5	CSN1	COP9 signalosome complex subunit 1	AT3G61140	P45432	7951.7130	XP_016465401.1	COP9 signalosome complex subunit 1-like	3	KGENTQLFR	KGENTQLFR	16966.9892	52	5	14	31.29	77	9	Yes	Kwok SF, Solano R, Tsuge T, Chamovitz DA, Ecker JR, Matsui M, et al. Arabidopsis homologs of a c-Jun coactivator are present both in monomeric form and in the COP9 complex, and their abundance is differentially affected by the pleiotropic cop/det/fus mutations. Plant Cell. 1998;10:1779–90; Serino G, Su H, Peng Z, Tsuge T, Wei N, Gu H, et al. Characterization of the last subunit of the Arabidopsis…	0.46
APEX-GmCSN5	CSN1	COP9 signalosome complex subunit 1	AT3G61140	P45432	6625.3390	XP_016465401.1	COP9 signalosome complex subunit 1-like	3	KGENTQLFR	KGENTQLFR	50607.3654	123	13	33	27.73	77	9	Yes	Kwok SF, Solano R, Tsuge T, Chamovitz DA, Ecker JR, Matsui M, et al. Arabidopsis homologs of a c-Jun coactivator are present both in monomeric form and in the COP9 complex, and their abundance is differentially affected by the pleiotropic cop/det/fus mutations. Plant Cell. 1998;10:1779–90; Serino G, Su H, Peng Z, Tsuge T, Wei N, Gu H, et al. Characterization of the last subunit of the Arabidopsis…	0.46
APEX-GmCSN5	CSN1	COP9 signalosome complex subunit 1	AT3G61140	P45432	8455.1630	XP_016465401.1	COP9 signalosome complex subunit 1-like	3	KGENTQLFR	KGENTQLFR	50607.3654	155	15	33	34.32	77	9	Yes	Kwok SF, Solano R, Tsuge T, Chamovitz DA, Ecker JR, Matsui M, et al. Arabidopsis homologs of a c-Jun coactivator are present both in monomeric form and in the COP9 complex, and their abundance is differentially affected by the pleiotropic cop/det/fus mutations. Plant Cell. 1998;10:1779–90; Serino G, Su H, Peng Z, Tsuge T, Wei N, Gu H, et al. Characterization of the last subunit of the Arabidopsis…	0.46
APEX-GmCSN5	CSN1	COP9 signalosome complex subunit 1	AT3G61140	P45432	6841.3780	XP_016465401.1	COP9 signalosome complex subunit 1-like	3	KGENTQLFR	KGENTQLFR	16966.9892	61	6	14	29.25	77	9	Yes	Kwok SF, Solano R, Tsuge T, Chamovitz DA, Ecker JR, Matsui M, et al. Arabidopsis homologs of a c-Jun coactivator are present both in monomeric form and in the COP9 complex, and their abundance is differentially affected by the pleiotropic cop/det/fus mutations. Plant Cell. 1998;10:1779–90; Serino G, Su H, Peng Z, Tsuge T, Wei N, Gu H, et al. Characterization of the last subunit of the Arabidopsis…	0.46
APEX-GmCSN5	CSN1	COP9 signalosome complex subunit 1	AT3G61140	P45432	8589.2080	XP_016465401.1	COP9 signalosome complex subunit 1-like	3	LENELNAYR	LENELNAYR	50607.3654	147	14	33	29.55	120	9	Yes	Kwok SF, Solano R, Tsuge T, Chamovitz DA, Ecker JR, Matsui M, et al. Arabidopsis homologs of a c-Jun coactivator are present both in monomeric form and in the COP9 complex, and their abundance is differentially affected by the pleiotropic cop/det/fus mutations. Plant Cell. 1998;10:1779–90; Serino G, Su H, Peng Z, Tsuge T, Wei N, Gu H, et al. Characterization of the last subunit of the Arabidopsis…	0.46
APEX-GmCSN5	CSN1	COP9 signalosome complex subunit 1	AT3G61140	P45432	7617.3080	XP_016465401.1	COP9 signalosome complex subunit 1-like	3	LENELNAYR	LENELNAYR	16966.9892	64	8	14	31.97	120	9	Yes	Kwok SF, Solano R, Tsuge T, Chamovitz DA, Ecker JR, Matsui M, et al. Arabidopsis homologs of a c-Jun coactivator are present both in monomeric form and in the COP9 complex, and their abundance is differentially affected by the pleiotropic cop/det/fus mutations. Plant Cell. 1998;10:1779–90; Serino G, Su H, Peng Z, Tsuge T, Wei N, Gu H, et al. Characterization of the last subunit of the Arabidopsis…	0.46
APEX-GmCSN5	CSN1	COP9 signalosome complex subunit 1	AT3G61140	P45432	7484.6910	XP_016465401.1	COP9 signalosome complex subunit 1-like	3	LENELNAYR	LENELNAYR	50607.3654	139	13	33	32.95	120	9	Yes	Kwok SF, Solano R, Tsuge T, Chamovitz DA, Ecker JR, Matsui M, et al. Arabidopsis homologs of a c-Jun coactivator are present both in monomeric form and in the COP9 complex, and their abundance is differentially affected by the pleiotropic cop/det/fus mutations. Plant Cell. 1998;10:1779–90; Serino G, Su H, Peng Z, Tsuge T, Wei N, Gu H, et al. Characterization of the last subunit of the Arabidopsis…	0.46
APEX-GmCSN5	CSN1	COP9 signalosome complex subunit 1	AT3G61140	P45432	5113.4810	XP_016465401.1	COP9 signalosome complex subunit 1-like	3	LENELNAYR	LENELNAYR	16966.9892	47	6	14	44.90	120	9	Yes	Kwok SF, Solano R, Tsuge T, Chamovitz DA, Ecker JR, Matsui M, et al. Arabidopsis homologs of a c-Jun coactivator are present both in monomeric form and in the COP9 complex, and their abundance is differentially affected by the pleiotropic cop/det/fus mutations. Plant Cell. 1998;10:1779–90; Serino G, Su H, Peng Z, Tsuge T, Wei N, Gu H, et al. Characterization of the last subunit of the Arabidopsis…	0.46
APEX-GmCSN5	CSN1	COP9 signalosome complex subunit 1	AT3G61140	P45432	7951.7130	XP_016465401.1	COP9 signalosome complex subunit 1-like	3	LENELNAYR	LENELNAYR	16966.9892	52	5	14	31.29	120	9	Yes	Kwok SF, Solano R, Tsuge T, Chamovitz DA, Ecker JR, Matsui M, et al. Arabidopsis homologs of a c-Jun coactivator are present both in monomeric form and in the COP9 complex, and their abundance is differentially affected by the pleiotropic cop/det/fus mutations. Plant Cell. 1998;10:1779–90; Serino G, Su H, Peng Z, Tsuge T, Wei N, Gu H, et al. Characterization of the last subunit of the Arabidopsis…	0.46
APEX-GmCSN5	CSN1	COP9 signalosome complex subunit 1	AT3G61140	P45432	6625.3390	XP_016465401.1	COP9 signalosome complex subunit 1-like	3	LENELNAYR	LENELNAYR	50607.3654	123	13	33	27.73	120	9	Yes	Kwok SF, Solano R, Tsuge T, Chamovitz DA, Ecker JR, Matsui M, et al. Arabidopsis homologs of a c-Jun coactivator are present both in monomeric form and in the COP9 complex, and their abundance is differentially affected by the pleiotropic cop/det/fus mutations. Plant Cell. 1998;10:1779–90; Serino G, Su H, Peng Z, Tsuge T, Wei N, Gu H, et al. Characterization of the last subunit of the Arabidopsis…	0.46
APEX-GmCSN5	CSN1	COP9 signalosome complex subunit 1	AT3G61140	P45432	8455.1630	XP_016465401.1	COP9 signalosome complex subunit 1-like	3	LENELNAYR	LENELNAYR	50607.3654	155	15	33	34.32	120	9	Yes	Kwok SF, Solano R, Tsuge T, Chamovitz DA, Ecker JR, Matsui M, et al. Arabidopsis homologs of a c-Jun coactivator are present both in monomeric form and in the COP9 complex, and their abundance is differentially affected by the pleiotropic cop/det/fus mutations. Plant Cell. 1998;10:1779–90; Serino G, Su H, Peng Z, Tsuge T, Wei N, Gu H, et al. Characterization of the last subunit of the Arabidopsis…	0.46
APEX-GmCSN5	CSN1	COP9 signalosome complex subunit 1	AT3G61140	P45432	6841.3780	XP_016465401.1	COP9 signalosome complex subunit 1-like	3	LENELNAYR	LENELNAYR	16966.9892	61	6	14	29.25	120	9	Yes	Kwok SF, Solano R, Tsuge T, Chamovitz DA, Ecker JR, Matsui M, et al. Arabidopsis homologs of a c-Jun coactivator are present both in monomeric form and in the COP9 complex, and their abundance is differentially affected by the pleiotropic cop/det/fus mutations. Plant Cell. 1998;10:1779–90; Serino G, Su H, Peng Z, Tsuge T, Wei N, Gu H, et al. Characterization of the last subunit of the Arabidopsis…	0.46
APEX-GmCSN5	CSN1	COP9 signalosome complex subunit 1	AT3G61140	P45432	8589.2080	XP_016465401.1	COP9 signalosome complex subunit 1-like	3	LGPNYGPDPAWSDAVDR	LGPNYGPDPAWSDAVDR	50607.3654	147	14	33	29.55	95	17	Yes	Kwok SF, Solano R, Tsuge T, Chamovitz DA, Ecker JR, Matsui M, et al. Arabidopsis homologs of a c-Jun coactivator are present both in monomeric form and in the COP9 complex, and their abundance is differentially affected by the pleiotropic cop/det/fus mutations. Plant Cell. 1998;10:1779–90; Serino G, Su H, Peng Z, Tsuge T, Wei N, Gu H, et al. Characterization of the last subunit of the Arabidopsis…	0.46
APEX-GmCSN5	CSN1	COP9 signalosome complex subunit 1	AT3G61140	P45432	7484.6910	XP_016465401.1	COP9 signalosome complex subunit 1-like	3	LGPNYGPDPAWSDAVDR	LGPNYGPDPAWSDAVDR	50607.3654	139	13	33	32.95	95	17	Yes	Kwok SF, Solano R, Tsuge T, Chamovitz DA, Ecker JR, Matsui M, et al. Arabidopsis homologs of a c-Jun coactivator are present both in monomeric form and in the COP9 complex, and their abundance is differentially affected by the pleiotropic cop/det/fus mutations. Plant Cell. 1998;10:1779–90; Serino G, Su H, Peng Z, Tsuge T, Wei N, Gu H, et al. Characterization of the last subunit of the Arabidopsis…	0.46
APEX-GmCSN5	CSN1	COP9 signalosome complex subunit 1	AT3G61140	P45432	6625.3390	XP_016465401.1	COP9 signalosome complex subunit 1-like	3	LGPNYGPDPAWSDAVDR	LGPNYGPDPAWSDAVDR	50607.3654	123	13	33	27.73	95	17	Yes	Kwok SF, Solano R, Tsuge T, Chamovitz DA, Ecker JR, Matsui M, et al. Arabidopsis homologs of a c-Jun coactivator are present both in monomeric form and in the COP9 complex, and their abundance is differentially affected by the pleiotropic cop/det/fus mutations. Plant Cell. 1998;10:1779–90; Serino G, Su H, Peng Z, Tsuge T, Wei N, Gu H, et al. Characterization of the last subunit of the Arabidopsis…	0.46
APEX-GmCSN5	CSN1	COP9 signalosome complex subunit 1	AT3G61140	P45432	8455.1630	XP_016465401.1	COP9 signalosome complex subunit 1-like	3	LGPNYGPDPAWSDAVDR	LGPNYGPDPAWSDAVDR	50607.3654	155	15	33	34.32	95	17	Yes	Kwok SF, Solano R, Tsuge T, Chamovitz DA, Ecker JR, Matsui M, et al. Arabidopsis homologs of a c-Jun coactivator are present both in monomeric form and in the COP9 complex, and their abundance is differentially affected by the pleiotropic cop/det/fus mutations. Plant Cell. 1998;10:1779–90; Serino G, Su H, Peng Z, Tsuge T, Wei N, Gu H, et al. Characterization of the last subunit of the Arabidopsis…	0.46
APEX-GmCSN5	CSN1	COP9 signalosome complex subunit 1	AT3G61140	P45432	8589.2080	XP_016465401.1	COP9 signalosome complex subunit 1-like	3	LGPNYGPDPAWSDAVDRR	LGPNYGPDPAWSDAVDRR	50607.3654	147	14	33	29.55	95	18	Yes	Kwok SF, Solano R, Tsuge T, Chamovitz DA, Ecker JR, Matsui M, et al. Arabidopsis homologs of a c-Jun coactivator are present both in monomeric form and in the COP9 complex, and their abundance is differentially affected by the pleiotropic cop/det/fus mutations. Plant Cell. 1998;10:1779–90; Serino G, Su H, Peng Z, Tsuge T, Wei N, Gu H, et al. Characterization of the last subunit of the Arabidopsis…	0.46
APEX-GmCSN5	CSN1	COP9 signalosome complex subunit 1	AT3G61140	P45432	7484.6910	XP_016465401.1	COP9 signalosome complex subunit 1-like	3	LGPNYGPDPAWSDAVDRR	LGPNYGPDPAWSDAVDRR	50607.3654	139	13	33	32.95	95	18	Yes	Kwok SF, Solano R, Tsuge T, Chamovitz DA, Ecker JR, Matsui M, et al. Arabidopsis homologs of a c-Jun coactivator are present both in monomeric form and in the COP9 complex, and their abundance is differentially affected by the pleiotropic cop/det/fus mutations. Plant Cell. 1998;10:1779–90; Serino G, Su H, Peng Z, Tsuge T, Wei N, Gu H, et al. Characterization of the last subunit of the Arabidopsis…	0.46
APEX-GmCSN5	CSN1	COP9 signalosome complex subunit 1	AT3G61140	P45432	6625.3390	XP_016465401.1	COP9 signalosome complex subunit 1-like	3	LGPNYGPDPAWSDAVDRR	LGPNYGPDPAWSDAVDRR	50607.3654	123	13	33	27.73	95	18	Yes	Kwok SF, Solano R, Tsuge T, Chamovitz DA, Ecker JR, Matsui M, et al. Arabidopsis homologs of a c-Jun coactivator are present both in monomeric form and in the COP9 complex, and their abundance is differentially affected by the pleiotropic cop/det/fus mutations. Plant Cell. 1998;10:1779–90; Serino G, Su H, Peng Z, Tsuge T, Wei N, Gu H, et al. Characterization of the last subunit of the Arabidopsis…	0.46
APEX-GmCSN5	CSN1	COP9 signalosome complex subunit 1	AT3G61140	P45432	8455.1630	XP_016465401.1	COP9 signalosome complex subunit 1-like	3	LGPNYGPDPAWSDAVDRR	LGPNYGPDPAWSDAVDRR	50607.3654	155	15	33	34.32	95	18	Yes	Kwok SF, Solano R, Tsuge T, Chamovitz DA, Ecker JR, Matsui M, et al. Arabidopsis homologs of a c-Jun coactivator are present both in monomeric form and in the COP9 complex, and their abundance is differentially affected by the pleiotropic cop/det/fus mutations. Plant Cell. 1998;10:1779–90; Serino G, Su H, Peng Z, Tsuge T, Wei N, Gu H, et al. Characterization of the last subunit of the Arabidopsis…	0.46
APEX-GmCSN5	CSN1	COP9 signalosome complex subunit 1	AT3G61140	P45432	7617.3080	XP_016465401.1	COP9 signalosome complex subunit 1-like	3	LGPNYGTDPAWSDAVDR	LGPNYGTDPAWSDAVDR	16966.9892	64	8	14	31.97	95	17	Yes	Kwok SF, Solano R, Tsuge T, Chamovitz DA, Ecker JR, Matsui M, et al. Arabidopsis homologs of a c-Jun coactivator are present both in monomeric form and in the COP9 complex, and their abundance is differentially affected by the pleiotropic cop/det/fus mutations. Plant Cell. 1998;10:1779–90; Serino G, Su H, Peng Z, Tsuge T, Wei N, Gu H, et al. Characterization of the last subunit of the Arabidopsis…	0.46
APEX-GmCSN5	CSN1	COP9 signalosome complex subunit 1	AT3G61140	P45432	5113.4810	XP_016465401.1	COP9 signalosome complex subunit 1-like	3	LGPNYGTDPAWSDAVDR	LGPNYGTDPAWSDAVDR	16966.9892	47	6	14	44.90	95	17	Yes	Kwok SF, Solano R, Tsuge T, Chamovitz DA, Ecker JR, Matsui M, et al. Arabidopsis homologs of a c-Jun coactivator are present both in monomeric form and in the COP9 complex, and their abundance is differentially affected by the pleiotropic cop/det/fus mutations. Plant Cell. 1998;10:1779–90; Serino G, Su H, Peng Z, Tsuge T, Wei N, Gu H, et al. Characterization of the last subunit of the Arabidopsis…	0.46
APEX-GmCSN5	CSN1	COP9 signalosome complex subunit 1	AT3G61140	P45432	7951.7130	XP_016465401.1	COP9 signalosome complex subunit 1-like	3	LGPNYGTDPAWSDAVDR	LGPNYGTDPAWSDAVDR	16966.9892	52	5	14	31.29	95	17	Yes	Kwok SF, Solano R, Tsuge T, Chamovitz DA, Ecker JR, Matsui M, et al. Arabidopsis homologs of a c-Jun coactivator are present both in monomeric form and in the COP9 complex, and their abundance is differentially affected by the pleiotropic cop/det/fus mutations. Plant Cell. 1998;10:1779–90; Serino G, Su H, Peng Z, Tsuge T, Wei N, Gu H, et al. Characterization of the last subunit of the Arabidopsis…	0.46
APEX-GmCSN5	CSN1	COP9 signalosome complex subunit 1	AT3G61140	P45432	6841.3780	XP_016465401.1	COP9 signalosome complex subunit 1-like	3	LGPNYGTDPAWSDAVDR	LGPNYGTDPAWSDAVDR	16966.9892	61	6	14	29.25	95	17	Yes	Kwok SF, Solano R, Tsuge T, Chamovitz DA, Ecker JR, Matsui M, et al. Arabidopsis homologs of a c-Jun coactivator are present both in monomeric form and in the COP9 complex, and their abundance is differentially affected by the pleiotropic cop/det/fus mutations. Plant Cell. 1998;10:1779–90; Serino G, Su H, Peng Z, Tsuge T, Wei N, Gu H, et al. Characterization of the last subunit of the Arabidopsis…	0.46
APEX-GmCSN5	CSN1	COP9 signalosome complex subunit 1	AT3G61140	P45432	7617.3080	XP_016465401.1	COP9 signalosome complex subunit 1-like	3	LGPNYGTDPAWSDAVDRR	LGPNYGTDPAWSDAVDRR	16966.9892	64	8	14	31.97	95	18	Yes	Kwok SF, Solano R, Tsuge T, Chamovitz DA, Ecker JR, Matsui M, et al. Arabidopsis homologs of a c-Jun coactivator are present both in monomeric form and in the COP9 complex, and their abundance is differentially affected by the pleiotropic cop/det/fus mutations. Plant Cell. 1998;10:1779–90; Serino G, Su H, Peng Z, Tsuge T, Wei N, Gu H, et al. Characterization of the last subunit of the Arabidopsis…	0.46
APEX-GmCSN5	CSN1	COP9 signalosome complex subunit 1	AT3G61140	P45432	5113.4810	XP_016465401.1	COP9 signalosome complex subunit 1-like	3	LGPNYGTDPAWSDAVDRR	LGPNYGTDPAWSDAVDRR	16966.9892	47	6	14	44.90	95	18	Yes	Kwok SF, Solano R, Tsuge T, Chamovitz DA, Ecker JR, Matsui M, et al. Arabidopsis homologs of a c-Jun coactivator are present both in monomeric form and in the COP9 complex, and their abundance is differentially affected by the pleiotropic cop/det/fus mutations. Plant Cell. 1998;10:1779–90; Serino G, Su H, Peng Z, Tsuge T, Wei N, Gu H, et al. Characterization of the last subunit of the Arabidopsis…	0.46
APEX-GmCSN5	CSN1	COP9 signalosome complex subunit 1	AT3G61140	P45432	6841.3780	XP_016465401.1	COP9 signalosome complex subunit 1-like	3	LGPNYGTDPAWSDAVDRR	LGPNYGTDPAWSDAVDRR	16966.9892	61	6	14	29.25	95	18	Yes	Kwok SF, Solano R, Tsuge T, Chamovitz DA, Ecker JR, Matsui M, et al. Arabidopsis homologs of a c-Jun coactivator are present both in monomeric form and in the COP9 complex, and their abundance is differentially affected by the pleiotropic cop/det/fus mutations. Plant Cell. 1998;10:1779–90; Serino G, Su H, Peng Z, Tsuge T, Wei N, Gu H, et al. Characterization of the last subunit of the Arabidopsis…	0.46
APEX-GmCSN5	CSN1	COP9 signalosome complex subunit 1	AT3G61140	P45432	8589.2080	XP_016465401.1	COP9 signalosome complex subunit 1-like	3	LLFIADR	LLFIADR	50607.3654	147	14	33	29.55	51	7	Yes	Kwok SF, Solano R, Tsuge T, Chamovitz DA, Ecker JR, Matsui M, et al. Arabidopsis homologs of a c-Jun coactivator are present both in monomeric form and in the COP9 complex, and their abundance is differentially affected by the pleiotropic cop/det/fus mutations. Plant Cell. 1998;10:1779–90; Serino G, Su H, Peng Z, Tsuge T, Wei N, Gu H, et al. Characterization of the last subunit of the Arabidopsis…	0.46
APEX-GmCSN5	CSN1	COP9 signalosome complex subunit 1	AT3G61140	P45432	7617.3080	XP_016465401.1	COP9 signalosome complex subunit 1-like	3	LLFIADR	LLFIADR	16966.9892	64	8	14	31.97	51	7	Yes	Kwok SF, Solano R, Tsuge T, Chamovitz DA, Ecker JR, Matsui M, et al. Arabidopsis homologs of a c-Jun coactivator are present both in monomeric form and in the COP9 complex, and their abundance is differentially affected by the pleiotropic cop/det/fus mutations. Plant Cell. 1998;10:1779–90; Serino G, Su H, Peng Z, Tsuge T, Wei N, Gu H, et al. Characterization of the last subunit of the Arabidopsis…	0.46
APEX-GmCSN5	CSN1	COP9 signalosome complex subunit 1	AT3G61140	P45432	7484.6910	XP_016465401.1	COP9 signalosome complex subunit 1-like	3	LLFIADR	LLFIADR	50607.3654	139	13	33	32.95	51	7	Yes	Kwok SF, Solano R, Tsuge T, Chamovitz DA, Ecker JR, Matsui M, et al. Arabidopsis homologs of a c-Jun coactivator are present both in monomeric form and in the COP9 complex, and their abundance is differentially affected by the pleiotropic cop/det/fus mutations. Plant Cell. 1998;10:1779–90; Serino G, Su H, Peng Z, Tsuge T, Wei N, Gu H, et al. Characterization of the last subunit of the Arabidopsis…	0.46
APEX-GmCSN5	CSN1	COP9 signalosome complex subunit 1	AT3G61140	P45432	5113.4810	XP_016465401.1	COP9 signalosome complex subunit 1-like	3	LLFIADR	LLFIADR	16966.9892	47	6	14	44.90	51	7	Yes	Kwok SF, Solano R, Tsuge T, Chamovitz DA, Ecker JR, Matsui M, et al. Arabidopsis homologs of a c-Jun coactivator are present both in monomeric form and in the COP9 complex, and their abundance is differentially affected by the pleiotropic cop/det/fus mutations. Plant Cell. 1998;10:1779–90; Serino G, Su H, Peng Z, Tsuge T, Wei N, Gu H, et al. Characterization of the last subunit of the Arabidopsis…	0.46
APEX-GmCSN5	CSN1	COP9 signalosome complex subunit 1	AT3G61140	P45432	7951.7130	XP_016465401.1	COP9 signalosome complex subunit 1-like	3	LLFIADR	LLFIADR	16966.9892	52	5	14	31.29	51	7	Yes	Kwok SF, Solano R, Tsuge T, Chamovitz DA, Ecker JR, Matsui M, et al. Arabidopsis homologs of a c-Jun coactivator are present both in monomeric form and in the COP9 complex, and their abundance is differentially affected by the pleiotropic cop/det/fus mutations. Plant Cell. 1998;10:1779–90; Serino G, Su H, Peng Z, Tsuge T, Wei N, Gu H, et al. Characterization of the last subunit of the Arabidopsis…	0.46
APEX-GmCSN5	CSN1	COP9 signalosome complex subunit 1	AT3G61140	P45432	6625.3390	XP_016465401.1	COP9 signalosome complex subunit 1-like	3	LLFIADR	LLFIADR	50607.3654	123	13	33	27.73	51	7	Yes	Kwok SF, Solano R, Tsuge T, Chamovitz DA, Ecker JR, Matsui M, et al. Arabidopsis homologs of a c-Jun coactivator are present both in monomeric form and in the COP9 complex, and their abundance is differentially affected by the pleiotropic cop/det/fus mutations. Plant Cell. 1998;10:1779–90; Serino G, Su H, Peng Z, Tsuge T, Wei N, Gu H, et al. Characterization of the last subunit of the Arabidopsis…	0.46
APEX-GmCSN5	CSN1	COP9 signalosome complex subunit 1	AT3G61140	P45432	8455.1630	XP_016465401.1	COP9 signalosome complex subunit 1-like	3	LLFIADR	LLFIADR	50607.3654	155	15	33	34.32	51	7	Yes	Kwok SF, Solano R, Tsuge T, Chamovitz DA, Ecker JR, Matsui M, et al. Arabidopsis homologs of a c-Jun coactivator are present both in monomeric form and in the COP9 complex, and their abundance is differentially affected by the pleiotropic cop/det/fus mutations. Plant Cell. 1998;10:1779–90; Serino G, Su H, Peng Z, Tsuge T, Wei N, Gu H, et al. Characterization of the last subunit of the Arabidopsis…	0.46
APEX-GmCSN5	CSN1	COP9 signalosome complex subunit 1	AT3G61140	P45432	6841.3780	XP_016465401.1	COP9 signalosome complex subunit 1-like	3	LLFIADR	LLFIADR	16966.9892	61	6	14	29.25	51	7	Yes	Kwok SF, Solano R, Tsuge T, Chamovitz DA, Ecker JR, Matsui M, et al. Arabidopsis homologs of a c-Jun coactivator are present both in monomeric form and in the COP9 complex, and their abundance is differentially affected by the pleiotropic cop/det/fus mutations. Plant Cell. 1998;10:1779–90; Serino G, Su H, Peng Z, Tsuge T, Wei N, Gu H, et al. Characterization of the last subunit of the Arabidopsis…	0.46
APEX-GmCSN5	CSN1	COP9 signalosome complex subunit 1	AT3G61140	P45432	7484.6910	XP_016465401.1	COP9 signalosome complex subunit 1-like	3	LLKHEHILR	ANLLKHEHILR	50607.3654	139	13	33	32.95	426	9	Yes	Kwok SF, Solano R, Tsuge T, Chamovitz DA, Ecker JR, Matsui M, et al. Arabidopsis homologs of a c-Jun coactivator are present both in monomeric form and in the COP9 complex, and their abundance is differentially affected by the pleiotropic cop/det/fus mutations. Plant Cell. 1998;10:1779–90; Serino G, Su H, Peng Z, Tsuge T, Wei N, Gu H, et al. Characterization of the last subunit of the Arabidopsis…	0.46
APEX-GmCSN5	CSN1	COP9 signalosome complex subunit 1	AT3G61140	P45432	6625.3390	XP_016465401.1	COP9 signalosome complex subunit 1-like	3	LLKHEHILR	ANLLKHEHILR	50607.3654	123	13	33	27.73	426	9	Yes	Kwok SF, Solano R, Tsuge T, Chamovitz DA, Ecker JR, Matsui M, et al. Arabidopsis homologs of a c-Jun coactivator are present both in monomeric form and in the COP9 complex, and their abundance is differentially affected by the pleiotropic cop/det/fus mutations. Plant Cell. 1998;10:1779–90; Serino G, Su H, Peng Z, Tsuge T, Wei N, Gu H, et al. Characterization of the last subunit of the Arabidopsis…	0.46
APEX-GmCSN5	CSN1	COP9 signalosome complex subunit 1	AT4G14110	P45432	1198.6940	XP_016465401.1	COP9 signalosome complex subunit 1-like	3	LTEYVFHLEH	LTEYVFHLEH	22686.8481	13	2	15	22.34	187	10	Yes	Kwok SF, Solano R, Tsuge T, Chamovitz DA, Ecker JR, Matsui M, et al. Arabidopsis homologs of a c-Jun coactivator are present both in monomeric form and in the COP9 complex, and their abundance is differentially affected by the pleiotropic cop/det/fus mutations. Plant Cell. 1998;10:1779–90; Serino G, Su H, Peng Z, Tsuge T, Wei N, Gu H, et al. Characterization of the last subunit of the Arabidopsis…	0.46
APEX-GmCSN5	CSN1	COP9 signalosome complex subunit 1	AT4G14110	P45432	1198.6940	XP_016465401.1	COP9 signalosome complex subunit 1-like	3	LWTRDYVGVYEAIREFSWTPEVQPIVASFAELYR	LWTRDYVGVYEAIREFSWTPEVQPIVASFAELYR	22686.8481	13	2	15	22.34	85	34	Yes	Kwok SF, Solano R, Tsuge T, Chamovitz DA, Ecker JR, Matsui M, et al. Arabidopsis homologs of a c-Jun coactivator are present both in monomeric form and in the COP9 complex, and their abundance is differentially affected by the pleiotropic cop/det/fus mutations. Plant Cell. 1998;10:1779–90; Serino G, Su H, Peng Z, Tsuge T, Wei N, Gu H, et al. Characterization of the last subunit of the Arabidopsis…	0.46
APEX-GmCSN5	CSN1	COP9 signalosome complex subunit 1	AT3G61140	P45432	7484.6910	XP_016465401.1	COP9 signalosome complex subunit 1-like	3	MEPDEDLGQIADEIYANGDENSQR	MEPDEDLGQIADEIYANGDENSQR	50607.3654	139	13	33	32.95	0	24	Yes	Kwok SF, Solano R, Tsuge T, Chamovitz DA, Ecker JR, Matsui M, et al. Arabidopsis homologs of a c-Jun coactivator are present both in monomeric form and in the COP9 complex, and their abundance is differentially affected by the pleiotropic cop/det/fus mutations. Plant Cell. 1998;10:1779–90; Serino G, Su H, Peng Z, Tsuge T, Wei N, Gu H, et al. Characterization of the last subunit of the Arabidopsis…	0.46
APEX-GmCSN5	CSN1	COP9 signalosome complex subunit 1	AT3G61140	P45432	5113.4810	XP_016465401.1	COP9 signalosome complex subunit 1-like	3	MEPDEDLGQIADEIYANGDENSQR	MEPDEDLGQIADEIYANGDENSQR	16966.9892	47	6	14	44.90	0	24	Yes	Kwok SF, Solano R, Tsuge T, Chamovitz DA, Ecker JR, Matsui M, et al. Arabidopsis homologs of a c-Jun coactivator are present both in monomeric form and in the COP9 complex, and their abundance is differentially affected by the pleiotropic cop/det/fus mutations. Plant Cell. 1998;10:1779–90; Serino G, Su H, Peng Z, Tsuge T, Wei N, Gu H, et al. Characterization of the last subunit of the Arabidopsis…	0.46
APEX-GmCSN5	CSN1	COP9 signalosome complex subunit 1	AT3G61140	P45432	8455.1630	XP_016465401.1	COP9 signalosome complex subunit 1-like	3	MGYNDFGDFYYAHGQLGEAFK	MGYNDFGDFYYAHGQLGEAFK	50607.3654	155	15	33	34.32	138	21	Yes	Kwok SF, Solano R, Tsuge T, Chamovitz DA, Ecker JR, Matsui M, et al. Arabidopsis homologs of a c-Jun coactivator are present both in monomeric form and in the COP9 complex, and their abundance is differentially affected by the pleiotropic cop/det/fus mutations. Plant Cell. 1998;10:1779–90; Serino G, Su H, Peng Z, Tsuge T, Wei N, Gu H, et al. Characterization of the last subunit of the Arabidopsis…	0.46
APEX-GmCSN5	CSN1	COP9 signalosome complex subunit 1	AT3G61140	P45432	8589.2080	XP_016465401.1	COP9 signalosome complex subunit 1-like	3	NAYR	LENELNAYR	50607.3654	147	14	33	29.55	125	4	Yes	Kwok SF, Solano R, Tsuge T, Chamovitz DA, Ecker JR, Matsui M, et al. Arabidopsis homologs of a c-Jun coactivator are present both in monomeric form and in the COP9 complex, and their abundance is differentially affected by the pleiotropic cop/det/fus mutations. Plant Cell. 1998;10:1779–90; Serino G, Su H, Peng Z, Tsuge T, Wei N, Gu H, et al. Characterization of the last subunit of the Arabidopsis…	0.46
APEX-GmCSN5	CSN1	COP9 signalosome complex subunit 1	AT3G61140	P45432	7617.3080	XP_016465401.1	COP9 signalosome complex subunit 1-like	3	NAYR	LENELNAYR	16966.9892	64	8	14	31.97	125	4	Yes	Kwok SF, Solano R, Tsuge T, Chamovitz DA, Ecker JR, Matsui M, et al. Arabidopsis homologs of a c-Jun coactivator are present both in monomeric form and in the COP9 complex, and their abundance is differentially affected by the pleiotropic cop/det/fus mutations. Plant Cell. 1998;10:1779–90; Serino G, Su H, Peng Z, Tsuge T, Wei N, Gu H, et al. Characterization of the last subunit of the Arabidopsis…	0.46
APEX-GmCSN5	CSN1	COP9 signalosome complex subunit 1	AT3G61140	P45432	7951.7130	XP_016465401.1	COP9 signalosome complex subunit 1-like	3	NAYR	LENELNAYR	16966.9892	52	5	14	31.29	125	4	Yes	Kwok SF, Solano R, Tsuge T, Chamovitz DA, Ecker JR, Matsui M, et al. Arabidopsis homologs of a c-Jun coactivator are present both in monomeric form and in the COP9 complex, and their abundance is differentially affected by the pleiotropic cop/det/fus mutations. Plant Cell. 1998;10:1779–90; Serino G, Su H, Peng Z, Tsuge T, Wei N, Gu H, et al. Characterization of the last subunit of the Arabidopsis…	0.46
APEX-GmCSN5	CSN1	COP9 signalosome complex subunit 1	AT3G61140	P45432	6625.3390	XP_016465401.1	COP9 signalosome complex subunit 1-like	3	NAYR	LENELNAYR	50607.3654	123	13	33	27.73	125	4	Yes	Kwok SF, Solano R, Tsuge T, Chamovitz DA, Ecker JR, Matsui M, et al. Arabidopsis homologs of a c-Jun coactivator are present both in monomeric form and in the COP9 complex, and their abundance is differentially affected by the pleiotropic cop/det/fus mutations. Plant Cell. 1998;10:1779–90; Serino G, Su H, Peng Z, Tsuge T, Wei N, Gu H, et al. Characterization of the last subunit of the Arabidopsis…	0.46
APEX-GmCSN5	CSN1	COP9 signalosome complex subunit 1	AT3G61140	P45432	8455.1630	XP_016465401.1	COP9 signalosome complex subunit 1-like	3	NAYR	LENELNAYR	50607.3654	155	15	33	34.32	125	4	Yes	Kwok SF, Solano R, Tsuge T, Chamovitz DA, Ecker JR, Matsui M, et al. Arabidopsis homologs of a c-Jun coactivator are present both in monomeric form and in the COP9 complex, and their abundance is differentially affected by the pleiotropic cop/det/fus mutations. Plant Cell. 1998;10:1779–90; Serino G, Su H, Peng Z, Tsuge T, Wei N, Gu H, et al. Characterization of the last subunit of the Arabidopsis…	0.46
APEX-GmCSN5	CSN1	COP9 signalosome complex subunit 1	AT3G61140	P45432	6841.3780	XP_016465401.1	COP9 signalosome complex subunit 1-like	3	NAYR	LENELNAYR	16966.9892	61	6	14	29.25	125	4	Yes	Kwok SF, Solano R, Tsuge T, Chamovitz DA, Ecker JR, Matsui M, et al. Arabidopsis homologs of a c-Jun coactivator are present both in monomeric form and in the COP9 complex, and their abundance is differentially affected by the pleiotropic cop/det/fus mutations. Plant Cell. 1998;10:1779–90; Serino G, Su H, Peng Z, Tsuge T, Wei N, Gu H, et al. Characterization of the last subunit of the Arabidopsis…	0.46
APEX-GmCSN5	CSN1	COP9 signalosome complex subunit 1	AT3G61140	P45432	7484.6910	XP_016465401.1	COP9 signalosome complex subunit 1-like	3	NFLELVPEIR	NFLELVPEIR	50607.3654	139	13	33	32.95	285	10	Yes	Kwok SF, Solano R, Tsuge T, Chamovitz DA, Ecker JR, Matsui M, et al. Arabidopsis homologs of a c-Jun coactivator are present both in monomeric form and in the COP9 complex, and their abundance is differentially affected by the pleiotropic cop/det/fus mutations. Plant Cell. 1998;10:1779–90; Serino G, Su H, Peng Z, Tsuge T, Wei N, Gu H, et al. Characterization of the last subunit of the Arabidopsis…	0.46
APEX-GmCSN5	CSN1	COP9 signalosome complex subunit 1	AT3G61140	P45432	6625.3390	XP_016465401.1	COP9 signalosome complex subunit 1-like	3	NFLELVPEIR	NFLELVPEIR	50607.3654	123	13	33	27.73	285	10	Yes	Kwok SF, Solano R, Tsuge T, Chamovitz DA, Ecker JR, Matsui M, et al. Arabidopsis homologs of a c-Jun coactivator are present both in monomeric form and in the COP9 complex, and their abundance is differentially affected by the pleiotropic cop/det/fus mutations. Plant Cell. 1998;10:1779–90; Serino G, Su H, Peng Z, Tsuge T, Wei N, Gu H, et al. Characterization of the last subunit of the Arabidopsis…	0.46
APEX-GmCSN5	CSN1	COP9 signalosome complex subunit 1	AT3G61140	P45432	8455.1630	XP_016465401.1	COP9 signalosome complex subunit 1-like	3	NFLELVPEIR	NFLELVPEIR	50607.3654	155	15	33	34.32	285	10	Yes	Kwok SF, Solano R, Tsuge T, Chamovitz DA, Ecker JR, Matsui M, et al. Arabidopsis homologs of a c-Jun coactivator are present both in monomeric form and in the COP9 complex, and their abundance is differentially affected by the pleiotropic cop/det/fus mutations. Plant Cell. 1998;10:1779–90; Serino G, Su H, Peng Z, Tsuge T, Wei N, Gu H, et al. Characterization of the last subunit of the Arabidopsis…	0.46
APEX-GmCSN5	CSN1	COP9 signalosome complex subunit 1	AT3G61140	P45432	8589.2080	XP_016465401.1	COP9 signalosome complex subunit 1-like	3	TSVAGLEKELEALITDNQIQAR	TSVAGLEKELEALITDNQIQAR	50607.3654	147	14	33	29.55	362	22	Yes	Kwok SF, Solano R, Tsuge T, Chamovitz DA, Ecker JR, Matsui M, et al. Arabidopsis homologs of a c-Jun coactivator are present both in monomeric form and in the COP9 complex, and their abundance is differentially affected by the pleiotropic cop/det/fus mutations. Plant Cell. 1998;10:1779–90; Serino G, Su H, Peng Z, Tsuge T, Wei N, Gu H, et al. Characterization of the last subunit of the Arabidopsis…	0.46
APEX-GmCSN5	CSN1	COP9 signalosome complex subunit 1	AT3G61140	P45432	7484.6910	XP_016465401.1	COP9 signalosome complex subunit 1-like	3	TSVAGLEKELEALITDNQIQAR	TSVAGLEKELEALITDNQIQAR	50607.3654	139	13	33	32.95	362	22	Yes	Kwok SF, Solano R, Tsuge T, Chamovitz DA, Ecker JR, Matsui M, et al. Arabidopsis homologs of a c-Jun coactivator are present both in monomeric form and in the COP9 complex, and their abundance is differentially affected by the pleiotropic cop/det/fus mutations. Plant Cell. 1998;10:1779–90; Serino G, Su H, Peng Z, Tsuge T, Wei N, Gu H, et al. Characterization of the last subunit of the Arabidopsis…	0.46
APEX-GmCSN5	CSN1	COP9 signalosome complex subunit 1	AT3G61140	P45432	6625.3390	XP_016465401.1	COP9 signalosome complex subunit 1-like	3	TSVAGLEKELEALITDNQIQAR	TSVAGLEKELEALITDNQIQAR	50607.3654	123	13	33	27.73	362	22	Yes	Kwok SF, Solano R, Tsuge T, Chamovitz DA, Ecker JR, Matsui M, et al. Arabidopsis homologs of a c-Jun coactivator are present both in monomeric form and in the COP9 complex, and their abundance is differentially affected by the pleiotropic cop/det/fus mutations. Plant Cell. 1998;10:1779–90; Serino G, Su H, Peng Z, Tsuge T, Wei N, Gu H, et al. Characterization of the last subunit of the Arabidopsis…	0.46
APEX-GmCSN5	CSN1	COP9 signalosome complex subunit 1	AT3G61140	P45432	8455.1630	XP_016465401.1	COP9 signalosome complex subunit 1-like	3	TSVAGLEKELEALITDNQIQAR	TSVAGLEKELEALITDNQIQAR	50607.3654	155	15	33	34.32	362	22	Yes	Kwok SF, Solano R, Tsuge T, Chamovitz DA, Ecker JR, Matsui M, et al. Arabidopsis homologs of a c-Jun coactivator are present both in monomeric form and in the COP9 complex, and their abundance is differentially affected by the pleiotropic cop/det/fus mutations. Plant Cell. 1998;10:1779–90; Serino G, Su H, Peng Z, Tsuge T, Wei N, Gu H, et al. Characterization of the last subunit of the Arabidopsis…	0.46
APEX-GmCSN5	CSN1	COP9 signalosome complex subunit 1	AT3G61140	P45432	7484.6910	XP_016465401.1	COP9 signalosome complex subunit 1-like	3	VIDNINFR	VIDNINFR	50607.3654	139	13	33	32.95	277	8	Yes	Kwok SF, Solano R, Tsuge T, Chamovitz DA, Ecker JR, Matsui M, et al. Arabidopsis homologs of a c-Jun coactivator are present both in monomeric form and in the COP9 complex, and their abundance is differentially affected by the pleiotropic cop/det/fus mutations. Plant Cell. 1998;10:1779–90; Serino G, Su H, Peng Z, Tsuge T, Wei N, Gu H, et al. Characterization of the last subunit of the Arabidopsis…	0.46
APEX-GmCSN5	CSN1	COP9 signalosome complex subunit 1	AT3G61140	P45432	6625.3390	XP_016465401.1	COP9 signalosome complex subunit 1-like	3	VIDNINFR	VIDNINFR	50607.3654	123	13	33	27.73	277	8	Yes	Kwok SF, Solano R, Tsuge T, Chamovitz DA, Ecker JR, Matsui M, et al. Arabidopsis homologs of a c-Jun coactivator are present both in monomeric form and in the COP9 complex, and their abundance is differentially affected by the pleiotropic cop/det/fus mutations. Plant Cell. 1998;10:1779–90; Serino G, Su H, Peng Z, Tsuge T, Wei N, Gu H, et al. Characterization of the last subunit of the Arabidopsis…	0.46
APEX-GmCSN5	CSN1	COP9 signalosome complex subunit 1	AT3G61140	P45432	8589.2080	XP_016465401.1	COP9 signalosome complex subunit 1-like	3	VLQTGREFDRDVR	VLQTGREFDRDVR	50607.3654	147	14	33	29.55	406	13	Yes	Kwok SF, Solano R, Tsuge T, Chamovitz DA, Ecker JR, Matsui M, et al. Arabidopsis homologs of a c-Jun coactivator are present both in monomeric form and in the COP9 complex, and their abundance is differentially affected by the pleiotropic cop/det/fus mutations. Plant Cell. 1998;10:1779–90; Serino G, Su H, Peng Z, Tsuge T, Wei N, Gu H, et al. Characterization of the last subunit of the Arabidopsis…	0.46
APEX-GmCSN5	CSN1	COP9 signalosome complex subunit 1	AT3G61140	P45432	7484.6910	XP_016465401.1	COP9 signalosome complex subunit 1-like	3	VLQTGREFDRDVR	VLQTGREFDRDVR	50607.3654	139	13	33	32.95	406	13	Yes	Kwok SF, Solano R, Tsuge T, Chamovitz DA, Ecker JR, Matsui M, et al. Arabidopsis homologs of a c-Jun coactivator are present both in monomeric form and in the COP9 complex, and their abundance is differentially affected by the pleiotropic cop/det/fus mutations. Plant Cell. 1998;10:1779–90; Serino G, Su H, Peng Z, Tsuge T, Wei N, Gu H, et al. Characterization of the last subunit of the Arabidopsis…	0.46
APEX-GmCSN5	CSN1	COP9 signalosome complex subunit 1	AT3G61140	P45432	7484.6910	XP_016465401.1	COP9 signalosome complex subunit 1-like	3	VLQTGREFDRDVR	VLQTGREFDRDVR	50607.3654	139	13	33	32.95	406	13	Yes	Kwok SF, Solano R, Tsuge T, Chamovitz DA, Ecker JR, Matsui M, et al. Arabidopsis homologs of a c-Jun coactivator are present both in monomeric form and in the COP9 complex, and their abundance is differentially affected by the pleiotropic cop/det/fus mutations. Plant Cell. 1998;10:1779–90; Serino G, Su H, Peng Z, Tsuge T, Wei N, Gu H, et al. Characterization of the last subunit of the Arabidopsis…	0.46
APEX-GmCSN5	CSN1	COP9 signalosome complex subunit 1	AT3G61140	P45432	8455.1630	XP_016465401.1	COP9 signalosome complex subunit 1-like	3	VLQTGREFDRDVR	VLQTGREFDRDVR	50607.3654	155	15	33	34.32	406	13	Yes	Kwok SF, Solano R, Tsuge T, Chamovitz DA, Ecker JR, Matsui M, et al. Arabidopsis homologs of a c-Jun coactivator are present both in monomeric form and in the COP9 complex, and their abundance is differentially affected by the pleiotropic cop/det/fus mutations. Plant Cell. 1998;10:1779–90; Serino G, Su H, Peng Z, Tsuge T, Wei N, Gu H, et al. Characterization of the last subunit of the Arabidopsis…	0.46
APEX-GmCSN5	CSN2	COP9 signalosome complex subunit 2	AT2G26990	Q8W207	3.6400	XP_016461561.1	COP9 signalosome complex subunit 2-like	3	FISK	IRIPFISK	24839.6859	15	3	18	3.81	139	4	Yes	Serino G, Su H, Peng Z, Tsuge T, Wei N, Gu H, et al. Characterization of the last subunit of the Arabidopsis COP9 signalosome: implications for the overall structure and origin of the complex. Plant Cell. 2003;15:719–31; Gusmaroli G, Feng S, Deng XW. The Arabidopsis CSN5A and CSN5B subunits are present in distinct COP9 signalosome complexes, and mutations in their JAMM domains exhibit differentia…	0.61
APEX-GmCSN5	CSN2	COP9 signalosome complex subunit 2	AT2G26990	Q8W207	7393.8750	XP_016461561.1	COP9 signalosome complex subunit 2-like	3	FISK	IRIPFISK	44013.5098	42	7	27	24.93	368	4	Yes	Serino G, Su H, Peng Z, Tsuge T, Wei N, Gu H, et al. Characterization of the last subunit of the Arabidopsis COP9 signalosome: implications for the overall structure and origin of the complex. Plant Cell. 2003;15:719–31; Gusmaroli G, Feng S, Deng XW. The Arabidopsis CSN5A and CSN5B subunits are present in distinct COP9 signalosome complexes, and mutations in their JAMM domains exhibit differentia…	0.61
APEX-GmCSN5	CSN2	COP9 signalosome complex subunit 2	AT2G26990	Q8W207	7393.8750	XP_016461561.1	COP9 signalosome complex subunit 2-like	3	GLVETDPEGALEGFAEVVR	GLVETDPEGALEGFAEVVR	44013.5098	42	7	27	24.93	34	19	Yes	Serino G, Su H, Peng Z, Tsuge T, Wei N, Gu H, et al. Characterization of the last subunit of the Arabidopsis COP9 signalosome: implications for the overall structure and origin of the complex. Plant Cell. 2003;15:719–31; Gusmaroli G, Feng S, Deng XW. The Arabidopsis CSN5A and CSN5B subunits are present in distinct COP9 signalosome complexes, and mutations in their JAMM domains exhibit differentia…	0.61
APEX-GmCSN5	CSN2	COP9 signalosome complex subunit 2	AT2G26990	Q8W207	7390.2340	XP_016461561.1	COP9 signalosome complex subunit 2-like	3	GLVETDPEGALEGFAEVVR	GLVETDPEGALEGFAEVVR	25024.2544	29	5	15	40.57	34	19	Yes	Serino G, Su H, Peng Z, Tsuge T, Wei N, Gu H, et al. Characterization of the last subunit of the Arabidopsis COP9 signalosome: implications for the overall structure and origin of the complex. Plant Cell. 2003;15:719–31; Gusmaroli G, Feng S, Deng XW. The Arabidopsis CSN5A and CSN5B subunits are present in distinct COP9 signalosome complexes, and mutations in their JAMM domains exhibit differentia…	0.61
APEX-GmCSN5	CSN2	COP9 signalosome complex subunit 2	AT2G26990	Q8W207	5723.0070	XP_016465401.1	COP9 signalosome complex subunit 1-like	3	GLVETDPEGALEGFAEVVR	GLVETDPEGALEGFAEVVR	37711.0153	28	4	22	16.04	34	19	Yes	Serino G, Su H, Peng Z, Tsuge T, Wei N, Gu H, et al. Characterization of the last subunit of the Arabidopsis COP9 signalosome: implications for the overall structure and origin of the complex. Plant Cell. 2003;15:719–31; Gusmaroli G, Feng S, Deng XW. The Arabidopsis CSN5A and CSN5B subunits are present in distinct COP9 signalosome complexes, and mutations in their JAMM domains exhibit differentia…	0.61
APEX-GmCSN5	CSN2	COP9 signalosome complex subunit 2	AT2G26990	Q8W207	5698.7070	XP_016461561.1	COP9 signalosome complex subunit 2-like	3	GLVETDPEGALEGFAEVVR	GLVETDPEGALEGFAEVVR	25024.2544	25	3	15	20.28	34	19	Yes	Serino G, Su H, Peng Z, Tsuge T, Wei N, Gu H, et al. Characterization of the last subunit of the Arabidopsis COP9 signalosome: implications for the overall structure and origin of the complex. Plant Cell. 2003;15:719–31; Gusmaroli G, Feng S, Deng XW. The Arabidopsis CSN5A and CSN5B subunits are present in distinct COP9 signalosome complexes, and mutations in their JAMM domains exhibit differentia…	0.61
APEX-GmCSN5	CSN2	COP9 signalosome complex subunit 2	AT2G26990	Q8W207	7901.6950	XP_016461561.1	COP9 signalosome complex subunit 2-like	3	GLVETDPEGALEGFAEVVR	GLVETDPEGALEGFAEVVR	44013.5098	31	2	27	7.24	34	19	Yes	Serino G, Su H, Peng Z, Tsuge T, Wei N, Gu H, et al. Characterization of the last subunit of the Arabidopsis COP9 signalosome: implications for the overall structure and origin of the complex. Plant Cell. 2003;15:719–31; Gusmaroli G, Feng S, Deng XW. The Arabidopsis CSN5A and CSN5B subunits are present in distinct COP9 signalosome complexes, and mutations in their JAMM domains exhibit differentia…	0.61
APEX-GmCSN5	CSN2	COP9 signalosome complex subunit 2	AT2G26990	Q8W207	7874.8890	XP_016461561.1	COP9 signalosome complex subunit 2-like	3	GLVETDPEGALEGFAEVVR	GLVETDPEGALEGFAEVVR	25024.2544	28	1	15	8.96	34	19	Yes	Serino G, Su H, Peng Z, Tsuge T, Wei N, Gu H, et al. Characterization of the last subunit of the Arabidopsis COP9 signalosome: implications for the overall structure and origin of the complex. Plant Cell. 2003;15:719–31; Gusmaroli G, Feng S, Deng XW. The Arabidopsis CSN5A and CSN5B subunits are present in distinct COP9 signalosome complexes, and mutations in their JAMM domains exhibit differentia…	0.61
APEX-GmCSN5	CSN2	COP9 signalosome complex subunit 2	AT2G26990	Q8W207	3204.2960	XP_016461561.1	COP9 signalosome complex subunit 2-like	3	GLVETEPEAALEGFAEVVR	GLVETEPEAALEGFAEVVR	41339.9220	50	9	25	40.74	34	19	Yes	Serino G, Su H, Peng Z, Tsuge T, Wei N, Gu H, et al. Characterization of the last subunit of the Arabidopsis COP9 signalosome: implications for the overall structure and origin of the complex. Plant Cell. 2003;15:719–31; Gusmaroli G, Feng S, Deng XW. The Arabidopsis CSN5A and CSN5B subunits are present in distinct COP9 signalosome complexes, and mutations in their JAMM domains exhibit differentia…	0.61
APEX-GmCSN5	CSN2	COP9 signalosome complex subunit 2	AT2G26990	Q8W207	2602.6230	XP_016461561.1	COP9 signalosome complex subunit 2-like	3	GLVETEPEAALEGFAEVVR	GLVETEPEAALEGFAEVVR	41339.9220	35	6	25	21.08	34	19	Yes	Serino G, Su H, Peng Z, Tsuge T, Wei N, Gu H, et al. Characterization of the last subunit of the Arabidopsis COP9 signalosome: implications for the overall structure and origin of the complex. Plant Cell. 2003;15:719–31; Gusmaroli G, Feng S, Deng XW. The Arabidopsis CSN5A and CSN5B subunits are present in distinct COP9 signalosome complexes, and mutations in their JAMM domains exhibit differentia…	0.61
APEX-GmCSN5	CSN2	COP9 signalosome complex subunit 2	AT2G26990	Q8W207	5640.3040	XP_016461561.1	COP9 signalosome complex subunit 2-like	3	GLVETEPEAALEGFAEVVR	GLVETEPEAALEGFAEVVR	41339.9220	48	4	25	11.97	34	19	Yes	Serino G, Su H, Peng Z, Tsuge T, Wei N, Gu H, et al. Characterization of the last subunit of the Arabidopsis COP9 signalosome: implications for the overall structure and origin of the complex. Plant Cell. 2003;15:719–31; Gusmaroli G, Feng S, Deng XW. The Arabidopsis CSN5A and CSN5B subunits are present in distinct COP9 signalosome complexes, and mutations in their JAMM domains exhibit differentia…	0.61
APEX-GmCSN5	CSN2	COP9 signalosome complex subunit 2	AT2G26990	Q8W207	7393.8750	XP_016461561.1	COP9 signalosome complex subunit 2-like	3	GSDADMEDYGFEYSDEEQEEQDVDIENQYYNSK	GSDADMEDYGFEYSDEEQEEQDVDIENQYYNSK	44013.5098	42	7	27	24.93	1	33	Yes	Serino G, Su H, Peng Z, Tsuge T, Wei N, Gu H, et al. Characterization of the last subunit of the Arabidopsis COP9 signalosome: implications for the overall structure and origin of the complex. Plant Cell. 2003;15:719–31; Gusmaroli G, Feng S, Deng XW. The Arabidopsis CSN5A and CSN5B subunits are present in distinct COP9 signalosome complexes, and mutations in their JAMM domains exhibit differentia…	0.61
APEX-GmCSN5	CSN2	COP9 signalosome complex subunit 2	AT2G26990	Q8W207	7393.8750	XP_016461561.1	COP9 signalosome complex subunit 2-like	3	GSDADMEDYGFEYSDEEQEEQDVDIENQYYNSK	GSDADMEDYGFEYSDEEQEEQDVDIENQYYNSK	44013.5098	42	7	27	24.93	1	33	Yes	Serino G, Su H, Peng Z, Tsuge T, Wei N, Gu H, et al. Characterization of the last subunit of the Arabidopsis COP9 signalosome: implications for the overall structure and origin of the complex. Plant Cell. 2003;15:719–31; Gusmaroli G, Feng S, Deng XW. The Arabidopsis CSN5A and CSN5B subunits are present in distinct COP9 signalosome complexes, and mutations in their JAMM domains exhibit differentia…	0.61
APEX-GmCSN5	CSN2	COP9 signalosome complex subunit 2	AT2G26990	Q8W207	7390.2340	XP_016461561.1	COP9 signalosome complex subunit 2-like	3	GSDADMEDYGFEYSDEEQEEQDVDIENQYYNSK	GSDADMEDYGFEYSDEEQEEQDVDIENQYYNSK	25024.2544	29	5	15	40.57	1	33	Yes	Serino G, Su H, Peng Z, Tsuge T, Wei N, Gu H, et al. Characterization of the last subunit of the Arabidopsis COP9 signalosome: implications for the overall structure and origin of the complex. Plant Cell. 2003;15:719–31; Gusmaroli G, Feng S, Deng XW. The Arabidopsis CSN5A and CSN5B subunits are present in distinct COP9 signalosome complexes, and mutations in their JAMM domains exhibit differentia…	0.61
APEX-GmCSN5	CSN2	COP9 signalosome complex subunit 2	AT2G26990	Q8W207	7390.2340	XP_016461561.1	COP9 signalosome complex subunit 2-like	3	GSDADMEDYGFEYSDEEQEEQDVDIENQYYNSK	GSDADMEDYGFEYSDEEQEEQDVDIENQYYNSK	25024.2544	29	5	15	40.57	1	33	Yes	Serino G, Su H, Peng Z, Tsuge T, Wei N, Gu H, et al. Characterization of the last subunit of the Arabidopsis COP9 signalosome: implications for the overall structure and origin of the complex. Plant Cell. 2003;15:719–31; Gusmaroli G, Feng S, Deng XW. The Arabidopsis CSN5A and CSN5B subunits are present in distinct COP9 signalosome complexes, and mutations in their JAMM domains exhibit differentia…	0.61
APEX-GmCSN5	CSN2	COP9 signalosome complex subunit 2	AT2G26990	Q8W207	3204.2960	XP_016461561.1	COP9 signalosome complex subunit 2-like	3	GTQLLEVYAIEIQMYTETKNNK	GTQLLEVYAIEIQMYTETKNNK	41339.9220	50	9	25	40.74	186	22	Yes	Serino G, Su H, Peng Z, Tsuge T, Wei N, Gu H, et al. Characterization of the last subunit of the Arabidopsis COP9 signalosome: implications for the overall structure and origin of the complex. Plant Cell. 2003;15:719–31; Gusmaroli G, Feng S, Deng XW. The Arabidopsis CSN5A and CSN5B subunits are present in distinct COP9 signalosome complexes, and mutations in their JAMM domains exhibit differentia…	0.61
APEX-GmCSN5	CSN2	COP9 signalosome complex subunit 2	AT2G26990	Q8W207	7390.2340	XP_016461561.1	COP9 signalosome complex subunit 2-like	3	GTQLLEVYAIEIQMYTETKNNK	GTQLLEVYAIEIQMYTETKNNK	25024.2544	29	5	15	40.57	186	22	Yes	Serino G, Su H, Peng Z, Tsuge T, Wei N, Gu H, et al. Characterization of the last subunit of the Arabidopsis COP9 signalosome: implications for the overall structure and origin of the complex. Plant Cell. 2003;15:719–31; Gusmaroli G, Feng S, Deng XW. The Arabidopsis CSN5A and CSN5B subunits are present in distinct COP9 signalosome complexes, and mutations in their JAMM domains exhibit differentia…	0.61
APEX-GmCSN5	CSN2	COP9 signalosome complex subunit 2	AT2G26990	Q8W207	5723.0070	XP_016461561.1	COP9 signalosome complex subunit 2-like	3	IMGIIRECGGK	IMGIIRECGGK	37711.0153	28	4	22	16.04	228	11	Yes	Serino G, Su H, Peng Z, Tsuge T, Wei N, Gu H, et al. Characterization of the last subunit of the Arabidopsis COP9 signalosome: implications for the overall structure and origin of the complex. Plant Cell. 2003;15:719–31; Gusmaroli G, Feng S, Deng XW. The Arabidopsis CSN5A and CSN5B subunits are present in distinct COP9 signalosome complexes, and mutations in their JAMM domains exhibit differentia…	0.61
APEX-GmCSN5	CSN2	COP9 signalosome complex subunit 2	AT2G26990	Q8W207	2602.6230	XP_016461561.1	COP9 signalosome complex subunit 2-like	3	IMGIIRECGGK	IMGIIRECGGK	41339.9220	35	6	25	21.08	228	11	Yes	Serino G, Su H, Peng Z, Tsuge T, Wei N, Gu H, et al. Characterization of the last subunit of the Arabidopsis COP9 signalosome: implications for the overall structure and origin of the complex. Plant Cell. 2003;15:719–31; Gusmaroli G, Feng S, Deng XW. The Arabidopsis CSN5A and CSN5B subunits are present in distinct COP9 signalosome complexes, and mutations in their JAMM domains exhibit differentia…	0.61
APEX-GmCSN5	CSN2	COP9 signalosome complex subunit 2	AT2G26990	Q8W207	3.6400	XP_016461561.1	COP9 signalosome complex subunit 2-like	3	IRI	IRIPFISK	24839.6859	15	3	18	3.81	135	3	Yes	Serino G, Su H, Peng Z, Tsuge T, Wei N, Gu H, et al. Characterization of the last subunit of the Arabidopsis COP9 signalosome: implications for the overall structure and origin of the complex. Plant Cell. 2003;15:719–31; Gusmaroli G, Feng S, Deng XW. The Arabidopsis CSN5A and CSN5B subunits are present in distinct COP9 signalosome complexes, and mutations in their JAMM domains exhibit differentia…	0.61
APEX-GmCSN5	CSN2	COP9 signalosome complex subunit 2	AT2G26990	Q8W207	7393.8750	XP_016461561.1	COP9 signalosome complex subunit 2-like	3	IRI	IRIPFISK	44013.5098	42	7	27	24.93	364	3	Yes	Serino G, Su H, Peng Z, Tsuge T, Wei N, Gu H, et al. Characterization of the last subunit of the Arabidopsis COP9 signalosome: implications for the overall structure and origin of the complex. Plant Cell. 2003;15:719–31; Gusmaroli G, Feng S, Deng XW. The Arabidopsis CSN5A and CSN5B subunits are present in distinct COP9 signalosome complexes, and mutations in their JAMM domains exhibit differentia…	0.61
APEX-GmCSN5	CSN2	COP9 signalosome complex subunit 2	AT2G26990	Q8W207	3.6400	XP_016461561.1	COP9 signalosome complex subunit 2-like	3	IRIPFISK	IRIPFISK	24839.6859	15	3	18	3.81	135	8	Yes	Serino G, Su H, Peng Z, Tsuge T, Wei N, Gu H, et al. Characterization of the last subunit of the Arabidopsis COP9 signalosome: implications for the overall structure and origin of the complex. Plant Cell. 2003;15:719–31; Gusmaroli G, Feng S, Deng XW. The Arabidopsis CSN5A and CSN5B subunits are present in distinct COP9 signalosome complexes, and mutations in their JAMM domains exhibit differentia…	0.61
APEX-GmCSN5	CSN2	COP9 signalosome complex subunit 2	AT2G26990	Q8W207	7393.8750	XP_016461561.1	COP9 signalosome complex subunit 2-like	3	IRIPFISK	IRIPFISK	44013.5098	42	7	27	24.93	364	8	Yes	Serino G, Su H, Peng Z, Tsuge T, Wei N, Gu H, et al. Characterization of the last subunit of the Arabidopsis COP9 signalosome: implications for the overall structure and origin of the complex. Plant Cell. 2003;15:719–31; Gusmaroli G, Feng S, Deng XW. The Arabidopsis CSN5A and CSN5B subunits are present in distinct COP9 signalosome complexes, and mutations in their JAMM domains exhibit differentia…	0.61
APEX-GmCSN5	CSN2	COP9 signalosome complex subunit 2	AT2G26990	Q8W207	5723.0070	XP_016461561.1	COP9 signalosome complex subunit 2-like	3	IWFDIGEYGR	IWFDIGEYGR	37711.0153	28	4	22	16.04	153	10	Yes	Serino G, Su H, Peng Z, Tsuge T, Wei N, Gu H, et al. Characterization of the last subunit of the Arabidopsis COP9 signalosome: implications for the overall structure and origin of the complex. Plant Cell. 2003;15:719–31; Gusmaroli G, Feng S, Deng XW. The Arabidopsis CSN5A and CSN5B subunits are present in distinct COP9 signalosome complexes, and mutations in their JAMM domains exhibit differentia…	0.61
APEX-GmCSN5	CSN2	COP9 signalosome complex subunit 2	AT2G26990	Q8W207	2602.6230	XP_016461561.1	COP9 signalosome complex subunit 2-like	3	IWFDIGEYGR	IWFDIGEYGR	41339.9220	35	6	25	21.08	153	10	Yes	Serino G, Su H, Peng Z, Tsuge T, Wei N, Gu H, et al. Characterization of the last subunit of the Arabidopsis COP9 signalosome: implications for the overall structure and origin of the complex. Plant Cell. 2003;15:719–31; Gusmaroli G, Feng S, Deng XW. The Arabidopsis CSN5A and CSN5B subunits are present in distinct COP9 signalosome complexes, and mutations in their JAMM domains exhibit differentia…	0.61
APEX-GmCSN5	CSN2	COP9 signalosome complex subunit 2	AT2G26990	Q8W207	362.1208	XP_016461561.1	COP9 signalosome complex subunit 2-like	3	IWFDIGEYGR	IWFDIGEYGR	41339.9220	36	8	25	23.93	153	10	Yes	Serino G, Su H, Peng Z, Tsuge T, Wei N, Gu H, et al. Characterization of the last subunit of the Arabidopsis COP9 signalosome: implications for the overall structure and origin of the complex. Plant Cell. 2003;15:719–31; Gusmaroli G, Feng S, Deng XW. The Arabidopsis CSN5A and CSN5B subunits are present in distinct COP9 signalosome complexes, and mutations in their JAMM domains exhibit differentia…	0.61
APEX-GmCSN5	CSN2	COP9 signalosome complex subunit 2	AT2G26990	Q8W207	5698.7070	XP_016461561.1	COP9 signalosome complex subunit 2-like	3	LCQIWFDMGEYGR	LCQIWFDMGEYGR	25024.2544	25	3	15	20.28	150	13	Yes	Serino G, Su H, Peng Z, Tsuge T, Wei N, Gu H, et al. Characterization of the last subunit of the Arabidopsis COP9 signalosome: implications for the overall structure and origin of the complex. Plant Cell. 2003;15:719–31; Gusmaroli G, Feng S, Deng XW. The Arabidopsis CSN5A and CSN5B subunits are present in distinct COP9 signalosome complexes, and mutations in their JAMM domains exhibit differentia…	0.61
APEX-GmCSN5	CSN2	COP9 signalosome complex subunit 2	AT2G26990	Q8W207	3204.2960	XP_016461561.1	COP9 signalosome complex subunit 2-like	3	MEPEKAEWGFK	MEPEKAEWGFK	41339.9220	50	9	25	40.74	53	11	Yes	Serino G, Su H, Peng Z, Tsuge T, Wei N, Gu H, et al. Characterization of the last subunit of the Arabidopsis COP9 signalosome: implications for the overall structure and origin of the complex. Plant Cell. 2003;15:719–31; Gusmaroli G, Feng S, Deng XW. The Arabidopsis CSN5A and CSN5B subunits are present in distinct COP9 signalosome complexes, and mutations in their JAMM domains exhibit differentia…	0.61
APEX-GmCSN5	CSN2	COP9 signalosome complex subunit 2	AT2G26990	Q8W207	7393.8750	XP_016461561.1	COP9 signalosome complex subunit 2-like	3	MEPEKAEWGFK	MEPEKAEWGFK	44013.5098	42	7	27	24.93	53	11	Yes	Serino G, Su H, Peng Z, Tsuge T, Wei N, Gu H, et al. Characterization of the last subunit of the Arabidopsis COP9 signalosome: implications for the overall structure and origin of the complex. Plant Cell. 2003;15:719–31; Gusmaroli G, Feng S, Deng XW. The Arabidopsis CSN5A and CSN5B subunits are present in distinct COP9 signalosome complexes, and mutations in their JAMM domains exhibit differentia…	0.61
APEX-GmCSN5	CSN2	COP9 signalosome complex subunit 2	AT2G26990	Q8W207	7390.2340	XP_016461561.1	COP9 signalosome complex subunit 2-like	3	MEPEKAEWGFK	MEPEKAEWGFK	25024.2544	29	5	15	40.57	53	11	Yes	Serino G, Su H, Peng Z, Tsuge T, Wei N, Gu H, et al. Characterization of the last subunit of the Arabidopsis COP9 signalosome: implications for the overall structure and origin of the complex. Plant Cell. 2003;15:719–31; Gusmaroli G, Feng S, Deng XW. The Arabidopsis CSN5A and CSN5B subunits are present in distinct COP9 signalosome complexes, and mutations in their JAMM domains exhibit differentia…	0.61
APEX-GmCSN5	CSN2	COP9 signalosome complex subunit 2	AT2G26990	Q8W207	5723.0070	XP_016461561.1	COP9 signalosome complex subunit 2-like	3	MEPEKAEWGFK	MEPEKAEWGFK	37711.0153	28	4	22	16.04	53	11	Yes	Serino G, Su H, Peng Z, Tsuge T, Wei N, Gu H, et al. Characterization of the last subunit of the Arabidopsis COP9 signalosome: implications for the overall structure and origin of the complex. Plant Cell. 2003;15:719–31; Gusmaroli G, Feng S, Deng XW. The Arabidopsis CSN5A and CSN5B subunits are present in distinct COP9 signalosome complexes, and mutations in their JAMM domains exhibit differentia…	0.61
APEX-GmCSN5	CSN2	COP9 signalosome complex subunit 2	AT2G26990	Q8W207	5698.7070	XP_016465401.1	COP9 signalosome complex subunit 1-like	3	MEPEKAEWGFK	MEPEKAEWGFK	25024.2544	25	3	15	20.28	53	11	Yes	Serino G, Su H, Peng Z, Tsuge T, Wei N, Gu H, et al. Characterization of the last subunit of the Arabidopsis COP9 signalosome: implications for the overall structure and origin of the complex. Plant Cell. 2003;15:719–31; Gusmaroli G, Feng S, Deng XW. The Arabidopsis CSN5A and CSN5B subunits are present in distinct COP9 signalosome complexes, and mutations in their JAMM domains exhibit differentia…	0.61
APEX-GmCSN5	CSN2	COP9 signalosome complex subunit 2	AT2G26990	Q8W207	2602.6230	XP_016461561.1	COP9 signalosome complex subunit 2-like	3	MEPEKAEWGFK	MEPEKAEWGFK	41339.9220	35	6	25	21.08	53	11	Yes	Serino G, Su H, Peng Z, Tsuge T, Wei N, Gu H, et al. Characterization of the last subunit of the Arabidopsis COP9 signalosome: implications for the overall structure and origin of the complex. Plant Cell. 2003;15:719–31; Gusmaroli G, Feng S, Deng XW. The Arabidopsis CSN5A and CSN5B subunits are present in distinct COP9 signalosome complexes, and mutations in their JAMM domains exhibit differentia…	0.61
APEX-GmCSN5	CSN2	COP9 signalosome complex subunit 2	AT2G26990	Q8W207	362.1208	XP_016461561.1	COP9 signalosome complex subunit 2-like	3	MEPEKAEWGFK	MEPEKAEWGFK	41339.9220	36	8	25	23.93	53	11	Yes	Serino G, Su H, Peng Z, Tsuge T, Wei N, Gu H, et al. Characterization of the last subunit of the Arabidopsis COP9 signalosome: implications for the overall structure and origin of the complex. Plant Cell. 2003;15:719–31; Gusmaroli G, Feng S, Deng XW. The Arabidopsis CSN5A and CSN5B subunits are present in distinct COP9 signalosome complexes, and mutations in their JAMM domains exhibit differentia…	0.61
APEX-GmCSN5	CSN2	COP9 signalosome complex subunit 2	AT2G26990	Q8W207	3204.2960	XP_016461561.1	COP9 signalosome complex subunit 2-like	3	NYDEAGNQR	NYDEAGNQR	41339.9220	50	9	25	40.74	259	9	Yes	Serino G, Su H, Peng Z, Tsuge T, Wei N, Gu H, et al. Characterization of the last subunit of the Arabidopsis COP9 signalosome: implications for the overall structure and origin of the complex. Plant Cell. 2003;15:719–31; Gusmaroli G, Feng S, Deng XW. The Arabidopsis CSN5A and CSN5B subunits are present in distinct COP9 signalosome complexes, and mutations in their JAMM domains exhibit differentia…	0.61
APEX-GmCSN5	CSN2	COP9 signalosome complex subunit 2	AT2G26990	Q8W207	2602.6230	XP_016461561.1	COP9 signalosome complex subunit 2-like	3	NYDEAGNQR	NYDEAGNQR	41339.9220	35	6	25	21.08	259	9	Yes	Serino G, Su H, Peng Z, Tsuge T, Wei N, Gu H, et al. Characterization of the last subunit of the Arabidopsis COP9 signalosome: implications for the overall structure and origin of the complex. Plant Cell. 2003;15:719–31; Gusmaroli G, Feng S, Deng XW. The Arabidopsis CSN5A and CSN5B subunits are present in distinct COP9 signalosome complexes, and mutations in their JAMM domains exhibit differentia…	0.61
APEX-GmCSN5	CSN2	COP9 signalosome complex subunit 2	AT2G26990	Q8W207	362.1208	XP_016461561.1	COP9 signalosome complex subunit 2-like	3	NYDEAGNQR	NYDEAGNQR	41339.9220	36	8	25	23.93	259	9	Yes	Serino G, Su H, Peng Z, Tsuge T, Wei N, Gu H, et al. Characterization of the last subunit of the Arabidopsis COP9 signalosome: implications for the overall structure and origin of the complex. Plant Cell. 2003;15:719–31; Gusmaroli G, Feng S, Deng XW. The Arabidopsis CSN5A and CSN5B subunits are present in distinct COP9 signalosome complexes, and mutations in their JAMM domains exhibit differentia…	0.61
APEX-GmCSN5	CSN2	COP9 signalosome complex subunit 2	AT2G26990	Q8W207	5640.3040	XP_016461561.1	COP9 signalosome complex subunit 2-like	3	NYDEAGNQR	NYDEAGNQR	41339.9220	48	4	25	11.97	259	9	Yes	Serino G, Su H, Peng Z, Tsuge T, Wei N, Gu H, et al. Characterization of the last subunit of the Arabidopsis COP9 signalosome: implications for the overall structure and origin of the complex. Plant Cell. 2003;15:719–31; Gusmaroli G, Feng S, Deng XW. The Arabidopsis CSN5A and CSN5B subunits are present in distinct COP9 signalosome complexes, and mutations in their JAMM domains exhibit differentia…	0.61
APEX-GmCSN5	CSN2	COP9 signalosome complex subunit 2	AT2G26990	Q8W207	7901.6950	XP_016461561.1	COP9 signalosome complex subunit 2-like	3	NYIEDLLR	NYIEDLLR	44013.5098	31	2	27	7.24	340	8	Yes	Serino G, Su H, Peng Z, Tsuge T, Wei N, Gu H, et al. Characterization of the last subunit of the Arabidopsis COP9 signalosome: implications for the overall structure and origin of the complex. Plant Cell. 2003;15:719–31; Gusmaroli G, Feng S, Deng XW. The Arabidopsis CSN5A and CSN5B subunits are present in distinct COP9 signalosome complexes, and mutations in their JAMM domains exhibit differentia…	0.61
APEX-GmCSN5	CSN2	COP9 signalosome complex subunit 2	AT2G26990	Q8W207	26.8059	XP_016461561.1	COP9 signalosome complex subunit 2-like	3	NYIEDLLR	NYIEDLLR	24839.6859	3	1	18	3.81	111	8	Yes	Serino G, Su H, Peng Z, Tsuge T, Wei N, Gu H, et al. Characterization of the last subunit of the Arabidopsis COP9 signalosome: implications for the overall structure and origin of the complex. Plant Cell. 2003;15:719–31; Gusmaroli G, Feng S, Deng XW. The Arabidopsis CSN5A and CSN5B subunits are present in distinct COP9 signalosome complexes, and mutations in their JAMM domains exhibit differentia…	0.61
APEX-GmCSN5	CSN2	COP9 signalosome complex subunit 2	AT2G26990	Q8W207	3.6400	XP_016461561.1	COP9 signalosome complex subunit 2-like	3	PFISK	IRIPFISK	24839.6859	15	3	18	3.81	138	5	Yes	Serino G, Su H, Peng Z, Tsuge T, Wei N, Gu H, et al. Characterization of the last subunit of the Arabidopsis COP9 signalosome: implications for the overall structure and origin of the complex. Plant Cell. 2003;15:719–31; Gusmaroli G, Feng S, Deng XW. The Arabidopsis CSN5A and CSN5B subunits are present in distinct COP9 signalosome complexes, and mutations in their JAMM domains exhibit differentia…	0.61
APEX-GmCSN5	CSN2	COP9 signalosome complex subunit 2	AT2G26990	Q8W207	7393.8750	XP_016461561.1	COP9 signalosome complex subunit 2-like	3	PFISK	IRIPFISK	44013.5098	42	7	27	24.93	367	5	Yes	Serino G, Su H, Peng Z, Tsuge T, Wei N, Gu H, et al. Characterization of the last subunit of the Arabidopsis COP9 signalosome: implications for the overall structure and origin of the complex. Plant Cell. 2003;15:719–31; Gusmaroli G, Feng S, Deng XW. The Arabidopsis CSN5A and CSN5B subunits are present in distinct COP9 signalosome complexes, and mutations in their JAMM domains exhibit differentia…	0.61
APEX-GmCSN5	CSN2	COP9 signalosome complex subunit 2	AT2G26990	Q8W207	3204.2960	XP_016461561.1	COP9 signalosome complex subunit 2-like	3	QWAEAATDFFEAFK	QWAEAATDFFEAFK	41339.9220	50	9	25	40.74	245	14	Yes	Serino G, Su H, Peng Z, Tsuge T, Wei N, Gu H, et al. Characterization of the last subunit of the Arabidopsis COP9 signalosome: implications for the overall structure and origin of the complex. Plant Cell. 2003;15:719–31; Gusmaroli G, Feng S, Deng XW. The Arabidopsis CSN5A and CSN5B subunits are present in distinct COP9 signalosome complexes, and mutations in their JAMM domains exhibit differentia…	0.61
APEX-GmCSN5	CSN2	COP9 signalosome complex subunit 2	AT2G26990	Q8W207	2602.6230	XP_016461561.1	COP9 signalosome complex subunit 2-like	3	QWAEAATDFFEAFK	QWAEAATDFFEAFK	41339.9220	35	6	25	21.08	245	14	Yes	Serino G, Su H, Peng Z, Tsuge T, Wei N, Gu H, et al. Characterization of the last subunit of the Arabidopsis COP9 signalosome: implications for the overall structure and origin of the complex. Plant Cell. 2003;15:719–31; Gusmaroli G, Feng S, Deng XW. The Arabidopsis CSN5A and CSN5B subunits are present in distinct COP9 signalosome complexes, and mutations in their JAMM domains exhibit differentia…	0.61
APEX-GmCSN5	CSN2	COP9 signalosome complex subunit 2	AT2G26990	Q8W207	362.1208	XP_016465401.1	COP9 signalosome complex subunit 1-like	3	QWAEAATDFFEAFK	QWAEAATDFFEAFK	41339.9220	36	8	25	23.93	245	14	Yes	Serino G, Su H, Peng Z, Tsuge T, Wei N, Gu H, et al. Characterization of the last subunit of the Arabidopsis COP9 signalosome: implications for the overall structure and origin of the complex. Plant Cell. 2003;15:719–31; Gusmaroli G, Feng S, Deng XW. The Arabidopsis CSN5A and CSN5B subunits are present in distinct COP9 signalosome complexes, and mutations in their JAMM domains exhibit differentia…	0.61
APEX-GmCSN5	CSN2	COP9 signalosome complex subunit 2	AT2G26990	Q8W207	5640.3040	XP_016461561.1	COP9 signalosome complex subunit 2-like	3	QWAEAATDFFEAFK	QWAEAATDFFEAFK	41339.9220	48	4	25	11.97	245	14	Yes	Serino G, Su H, Peng Z, Tsuge T, Wei N, Gu H, et al. Characterization of the last subunit of the Arabidopsis COP9 signalosome: implications for the overall structure and origin of the complex. Plant Cell. 2003;15:719–31; Gusmaroli G, Feng S, Deng XW. The Arabidopsis CSN5A and CSN5B subunits are present in distinct COP9 signalosome complexes, and mutations in their JAMM domains exhibit differentia…	0.61
APEX-GmCSN5	CSN2	COP9 signalosome complex subunit 2	AT2G26990	Q8W207	3204.2960	XP_016461561.1	COP9 signalosome complex subunit 2-like	3	QWAEAATDFFEAFKNYDEAGNQR	QWAEAATDFFEAFKNYDEAGNQR	41339.9220	50	9	25	40.74	245	23	Yes	Serino G, Su H, Peng Z, Tsuge T, Wei N, Gu H, et al. Characterization of the last subunit of the Arabidopsis COP9 signalosome: implications for the overall structure and origin of the complex. Plant Cell. 2003;15:719–31; Gusmaroli G, Feng S, Deng XW. The Arabidopsis CSN5A and CSN5B subunits are present in distinct COP9 signalosome complexes, and mutations in their JAMM domains exhibit differentia…	0.61
APEX-GmCSN5	CSN2	COP9 signalosome complex subunit 2	AT2G26990	Q8W207	5640.3040	XP_016461561.1	COP9 signalosome complex subunit 2-like	3	QWAEAATDFFEAFKNYDEAGNQR	QWAEAATDFFEAFKNYDEAGNQR	41339.9220	48	4	25	11.97	245	23	Yes	Serino G, Su H, Peng Z, Tsuge T, Wei N, Gu H, et al. Characterization of the last subunit of the Arabidopsis COP9 signalosome: implications for the overall structure and origin of the complex. Plant Cell. 2003;15:719–31; Gusmaroli G, Feng S, Deng XW. The Arabidopsis CSN5A and CSN5B subunits are present in distinct COP9 signalosome complexes, and mutations in their JAMM domains exhibit differentia…	0.61
APEX-GmCSN5	CSN3	COP9 signalosome complex subunit 3	AT5G14250	Q8W575	403.6062	XP_016512793.1	COP9 signalosome complex subunit 3-like	3	AILSGPVSKEEANGILVSVAR	AILSGPVSKEEANGILVSVAR	48770.1155	35	9	36	27.34	67	21	Yes	Fu H, Reis N, Lee Y, Glickman MH, Vierstra RD. Subunit interaction maps for the regulatory particle of the 26S proteasome and the COP9 signalosome. EMBO J. 2001;20:7096–107; Gusmaroli G, Feng S, Deng XW. The Arabidopsis CSN5A and CSN5B subunits are present in distinct COP9 signalosome complexes, and mutations in their JAMM domains exhibit differential dominant negative effects on development. Pla…	0.38
APEX-GmCSN5	CSN3	COP9 signalosome complex subunit 3	AT5G14250	Q8W575	2739.1540	XP_016512793.1	COP9 signalosome complex subunit 3-like	3	DFFLYCYYGGMVCIGQKQFR	DFFLYCYYGGMVCIGQKQFR	49016.4283	79	12	36	34.58	178	20	Yes	Fu H, Reis N, Lee Y, Glickman MH, Vierstra RD. Subunit interaction maps for the regulatory particle of the 26S proteasome and the COP9 signalosome. EMBO J. 2001;20:7096–107; Gusmaroli G, Feng S, Deng XW. The Arabidopsis CSN5A and CSN5B subunits are present in distinct COP9 signalosome complexes, and mutations in their JAMM domains exhibit differential dominant negative effects on development. Pla…	0.38
APEX-GmCSN5	CSN3	COP9 signalosome complex subunit 3	AT5G14250	Q8W575	2739.1540	XP_016512793.1	COP9 signalosome complex subunit 3-like	3	DQVILLEAPIR	DQVILLEAPIR	49016.4283	79	12	36	34.58	113	11	Yes	Fu H, Reis N, Lee Y, Glickman MH, Vierstra RD. Subunit interaction maps for the regulatory particle of the 26S proteasome and the COP9 signalosome. EMBO J. 2001;20:7096–107; Gusmaroli G, Feng S, Deng XW. The Arabidopsis CSN5A and CSN5B subunits are present in distinct COP9 signalosome complexes, and mutations in their JAMM domains exhibit differential dominant negative effects on development. Pla…	0.38
APEX-GmCSN5	CSN3	COP9 signalosome complex subunit 3	AT5G14250	Q8W575	964.3222	XP_016512793.1	COP9 signalosome complex subunit 3-like	3	DQVILLEAPIR	DQVILLEAPIR	48770.1155	37	6	36	15.42	113	11	Yes	Fu H, Reis N, Lee Y, Glickman MH, Vierstra RD. Subunit interaction maps for the regulatory particle of the 26S proteasome and the COP9 signalosome. EMBO J. 2001;20:7096–107; Gusmaroli G, Feng S, Deng XW. The Arabidopsis CSN5A and CSN5B subunits are present in distinct COP9 signalosome complexes, and mutations in their JAMM domains exhibit differential dominant negative effects on development. Pla…	0.38
APEX-GmCSN5	CSN3	COP9 signalosome complex subunit 3	AT5G14250	Q8W575	707.5874	XP_016512793.1	COP9 signalosome complex subunit 3-like	3	DQVILLEAPIR	DQVILLEAPIR	23523.1888	21	3	16	14.42	113	11	Yes	Fu H, Reis N, Lee Y, Glickman MH, Vierstra RD. Subunit interaction maps for the regulatory particle of the 26S proteasome and the COP9 signalosome. EMBO J. 2001;20:7096–107; Gusmaroli G, Feng S, Deng XW. The Arabidopsis CSN5A and CSN5B subunits are present in distinct COP9 signalosome complexes, and mutations in their JAMM domains exhibit differential dominant negative effects on development. Pla…	0.38
APEX-GmCSN5	CSN3	COP9 signalosome complex subunit 3	AT5G14250	Q8W575	5059.3750	XP_016512793.1	COP9 signalosome complex subunit 3-like	3	EAEMHVLQMIEDGEIYATINQK	EAEMHVLQMIEDGEIYATINQK	49016.4283	111	14	36	39.95	332	22	Yes	Fu H, Reis N, Lee Y, Glickman MH, Vierstra RD. Subunit interaction maps for the regulatory particle of the 26S proteasome and the COP9 signalosome. EMBO J. 2001;20:7096–107; Gusmaroli G, Feng S, Deng XW. The Arabidopsis CSN5A and CSN5B subunits are present in distinct COP9 signalosome complexes, and mutations in their JAMM domains exhibit differential dominant negative effects on development. Pla…	0.38
APEX-GmCSN5	CSN3	COP9 signalosome complex subunit 3	AT5G14250	Q8W575	3946.8930	XP_016512793.1	COP9 signalosome complex subunit 3-like	3	EAEMHVLQMIEDGEIYATINQK	EAEMHVLQMIEDGEIYATINQK	45689.6688	78	12	35	39.00	332	22	Yes	Fu H, Reis N, Lee Y, Glickman MH, Vierstra RD. Subunit interaction maps for the regulatory particle of the 26S proteasome and the COP9 signalosome. EMBO J. 2001;20:7096–107; Gusmaroli G, Feng S, Deng XW. The Arabidopsis CSN5A and CSN5B subunits are present in distinct COP9 signalosome complexes, and mutations in their JAMM domains exhibit differential dominant negative effects on development. Pla…	0.38
APEX-GmCSN5	CSN3	COP9 signalosome complex subunit 3	AT5G14250	Q8W575	1487.7120	XP_016512793.1	COP9 signalosome complex subunit 3-like	3	EAEMHVLQMIEDGEIYATINQK	EAEMHVLQMIEDGEIYATINQK	47180.5006	68	12	36	38.65	332	22	Yes	Fu H, Reis N, Lee Y, Glickman MH, Vierstra RD. Subunit interaction maps for the regulatory particle of the 26S proteasome and the COP9 signalosome. EMBO J. 2001;20:7096–107; Gusmaroli G, Feng S, Deng XW. The Arabidopsis CSN5A and CSN5B subunits are present in distinct COP9 signalosome complexes, and mutations in their JAMM domains exhibit differential dominant negative effects on development. Pla…	0.38
APEX-GmCSN5	CSN3	COP9 signalosome complex subunit 3	AT5G14250	Q8W575	1198.6950	XP_016512793.1	COP9 signalosome complex subunit 3-like	3	EAEMHVLQMIEDGEIYATINQK	EAEMHVLQMIEDGEIYATINQK	48770.1155	73	13	36	37.38	332	22	Yes	Fu H, Reis N, Lee Y, Glickman MH, Vierstra RD. Subunit interaction maps for the regulatory particle of the 26S proteasome and the COP9 signalosome. EMBO J. 2001;20:7096–107; Gusmaroli G, Feng S, Deng XW. The Arabidopsis CSN5A and CSN5B subunits are present in distinct COP9 signalosome complexes, and mutations in their JAMM domains exhibit differential dominant negative effects on development. Pla…	0.38
APEX-GmCSN5	CSN3	COP9 signalosome complex subunit 3	AT5G14250	Q8W575	1197.2360	XP_016512793.1	COP9 signalosome complex subunit 3-like	3	EAEMHVLQMIEDGEIYATINQK	EAEMHVLQMIEDGEIYATINQK	29789.2950	55	10	22	46.15	164	22	Yes	Fu H, Reis N, Lee Y, Glickman MH, Vierstra RD. Subunit interaction maps for the regulatory particle of the 26S proteasome and the COP9 signalosome. EMBO J. 2001;20:7096–107; Gusmaroli G, Feng S, Deng XW. The Arabidopsis CSN5A and CSN5B subunits are present in distinct COP9 signalosome complexes, and mutations in their JAMM domains exhibit differential dominant negative effects on development. Pla…	0.38
APEX-GmCSN5	CSN3	COP9 signalosome complex subunit 3	AT5G14250	Q8W575	1509.9440	XP_016512793.1	COP9 signalosome complex subunit 3-like	3	EAEMHVLQMIEDGEIYATINQK	EAEMHVLQMIEDGEIYATINQK	49016.4283	73	13	36	43.46	332	22	Yes	Fu H, Reis N, Lee Y, Glickman MH, Vierstra RD. Subunit interaction maps for the regulatory particle of the 26S proteasome and the COP9 signalosome. EMBO J. 2001;20:7096–107; Gusmaroli G, Feng S, Deng XW. The Arabidopsis CSN5A and CSN5B subunits are present in distinct COP9 signalosome complexes, and mutations in their JAMM domains exhibit differential dominant negative effects on development. Pla…	0.38
APEX-GmCSN5	CSN3	COP9 signalosome complex subunit 3	AT5G14250	Q8W575	571.0718	XP_016512793.1	COP9 signalosome complex subunit 3-like	3	EAEMHVLQMIEDGEIYATINQK	EAEMHVLQMIEDGEIYATINQK	49022.4614	45	12	36	36.68	332	22	Yes	Fu H, Reis N, Lee Y, Glickman MH, Vierstra RD. Subunit interaction maps for the regulatory particle of the 26S proteasome and the COP9 signalosome. EMBO J. 2001;20:7096–107; Gusmaroli G, Feng S, Deng XW. The Arabidopsis CSN5A and CSN5B subunits are present in distinct COP9 signalosome complexes, and mutations in their JAMM domains exhibit differential dominant negative effects on development. Pla…	0.38
APEX-GmCSN5	CSN3	COP9 signalosome complex subunit 3	AT5G14250	Q8W575	524.5807	XP_016512793.1	COP9 signalosome complex subunit 3-like	3	EAEMHVLQMIEDGEIYATINQK	EAEMHVLQMIEDGEIYATINQK	29789.2950	38	10	22	49.62	164	22	Yes	Fu H, Reis N, Lee Y, Glickman MH, Vierstra RD. Subunit interaction maps for the regulatory particle of the 26S proteasome and the COP9 signalosome. EMBO J. 2001;20:7096–107; Gusmaroli G, Feng S, Deng XW. The Arabidopsis CSN5A and CSN5B subunits are present in distinct COP9 signalosome complexes, and mutations in their JAMM domains exhibit differential dominant negative effects on development. Pla…	0.38
APEX-GmCSN5	CSN3	COP9 signalosome complex subunit 3	AT5G14250	Q8W575	403.6062	XP_016512793.1	COP9 signalosome complex subunit 3-like	3	EAEMHVLQMIEDGEIYATINQK	EAEMHVLQMIEDGEIYATINQK	48770.1155	35	9	36	27.34	332	22	Yes	Fu H, Reis N, Lee Y, Glickman MH, Vierstra RD. Subunit interaction maps for the regulatory particle of the 26S proteasome and the COP9 signalosome. EMBO J. 2001;20:7096–107; Gusmaroli G, Feng S, Deng XW. The Arabidopsis CSN5A and CSN5B subunits are present in distinct COP9 signalosome complexes, and mutations in their JAMM domains exhibit differential dominant negative effects on development. Pla…	0.38
APEX-GmCSN5	CSN3	COP9 signalosome complex subunit 3	AT5G14250	Q8W575	5059.3750	XP_016512793.1	COP9 signalosome complex subunit 3-like	3	EQVNELLVSVVR	EQVNELLVSVVR	49016.4283	111	14	36	39.95	76	12	Yes	Fu H, Reis N, Lee Y, Glickman MH, Vierstra RD. Subunit interaction maps for the regulatory particle of the 26S proteasome and the COP9 signalosome. EMBO J. 2001;20:7096–107; Gusmaroli G, Feng S, Deng XW. The Arabidopsis CSN5A and CSN5B subunits are present in distinct COP9 signalosome complexes, and mutations in their JAMM domains exhibit differential dominant negative effects on development. Pla…	0.38
APEX-GmCSN5	CSN3	COP9 signalosome complex subunit 3	AT5G14250	Q8W575	1509.9440	XP_016512793.1	COP9 signalosome complex subunit 3-like	3	EQVNELLVSVVR	EQVNELLVSVVR	49016.4283	73	13	36	43.46	76	12	Yes	Fu H, Reis N, Lee Y, Glickman MH, Vierstra RD. Subunit interaction maps for the regulatory particle of the 26S proteasome and the COP9 signalosome. EMBO J. 2001;20:7096–107; Gusmaroli G, Feng S, Deng XW. The Arabidopsis CSN5A and CSN5B subunits are present in distinct COP9 signalosome complexes, and mutations in their JAMM domains exhibit differential dominant negative effects on development. Pla…	0.38
APEX-GmCSN5	CSN3	COP9 signalosome complex subunit 3	AT5G14250	Q8W575	4570.2780	XP_016512793.1	COP9 signalosome complex subunit 3-like	3	EQVNELLVSVVR	EQVNELLVSVVR	49016.4283	95	11	36	33.88	76	12	Yes	Fu H, Reis N, Lee Y, Glickman MH, Vierstra RD. Subunit interaction maps for the regulatory particle of the 26S proteasome and the COP9 signalosome. EMBO J. 2001;20:7096–107; Gusmaroli G, Feng S, Deng XW. The Arabidopsis CSN5A and CSN5B subunits are present in distinct COP9 signalosome complexes, and mutations in their JAMM domains exhibit differential dominant negative effects on development. Pla…	0.38
APEX-GmCSN5	CSN3	COP9 signalosome complex subunit 3	AT5G14250	Q8W575	2739.1540	XP_016512793.1	COP9 signalosome complex subunit 3-like	3	EQVNELLVSVVR	EQVNELLVSVVR	49016.4283	79	12	36	34.58	76	12	Yes	Fu H, Reis N, Lee Y, Glickman MH, Vierstra RD. Subunit interaction maps for the regulatory particle of the 26S proteasome and the COP9 signalosome. EMBO J. 2001;20:7096–107; Gusmaroli G, Feng S, Deng XW. The Arabidopsis CSN5A and CSN5B subunits are present in distinct COP9 signalosome complexes, and mutations in their JAMM domains exhibit differential dominant negative effects on development. Pla…	0.38
APEX-GmCSN5	CSN3	COP9 signalosome complex subunit 3	AT5G14250	Q8W575	5059.3750	XP_016512793.1	COP9 signalosome complex subunit 3-like	3	FDFDDFDSVPQK	FDFDDFDSVPQK	49016.4283	111	14	36	39.95	413	12	Yes	Fu H, Reis N, Lee Y, Glickman MH, Vierstra RD. Subunit interaction maps for the regulatory particle of the 26S proteasome and the COP9 signalosome. EMBO J. 2001;20:7096–107; Gusmaroli G, Feng S, Deng XW. The Arabidopsis CSN5A and CSN5B subunits are present in distinct COP9 signalosome complexes, and mutations in their JAMM domains exhibit differential dominant negative effects on development. Pla…	0.38
APEX-GmCSN5	CSN3	COP9 signalosome complex subunit 3	AT5G14250	Q8W575	1509.9440	XP_016512793.1	COP9 signalosome complex subunit 3-like	3	FDFDDFDSVPQK	FDFDDFDSVPQK	49016.4283	73	13	36	43.46	413	12	Yes	Fu H, Reis N, Lee Y, Glickman MH, Vierstra RD. Subunit interaction maps for the regulatory particle of the 26S proteasome and the COP9 signalosome. EMBO J. 2001;20:7096–107; Gusmaroli G, Feng S, Deng XW. The Arabidopsis CSN5A and CSN5B subunits are present in distinct COP9 signalosome complexes, and mutations in their JAMM domains exhibit differential dominant negative effects on development. Pla…	0.38
APEX-GmCSN5	CSN3	COP9 signalosome complex subunit 3	AT5G14250	Q8W575	4570.2780	XP_016512793.1	COP9 signalosome complex subunit 3-like	3	FDFDDFDSVPQK	FDFDDFDSVPQK	49016.4283	95	11	36	33.88	413	12	Yes	Fu H, Reis N, Lee Y, Glickman MH, Vierstra RD. Subunit interaction maps for the regulatory particle of the 26S proteasome and the COP9 signalosome. EMBO J. 2001;20:7096–107; Gusmaroli G, Feng S, Deng XW. The Arabidopsis CSN5A and CSN5B subunits are present in distinct COP9 signalosome complexes, and mutations in their JAMM domains exhibit differential dominant negative effects on development. Pla…	0.38
APEX-GmCSN5	CSN3	COP9 signalosome complex subunit 3	AT5G14250	Q8W575	2739.1540	XP_016512793.1	COP9 signalosome complex subunit 3-like	3	FDFDDFDSVPQK	FDFDDFDSVPQK	49016.4283	79	12	36	34.58	413	12	Yes	Fu H, Reis N, Lee Y, Glickman MH, Vierstra RD. Subunit interaction maps for the regulatory particle of the 26S proteasome and the COP9 signalosome. EMBO J. 2001;20:7096–107; Gusmaroli G, Feng S, Deng XW. The Arabidopsis CSN5A and CSN5B subunits are present in distinct COP9 signalosome complexes, and mutations in their JAMM domains exhibit differential dominant negative effects on development. Pla…	0.38
APEX-GmCSN5	CSN3	COP9 signalosome complex subunit 3	AT5G14250	Q8W575	1487.7120	XP_016512793.1	COP9 signalosome complex subunit 3-like	3	FESDNNLGLVK	FESDNNLGLVK	47180.5006	68	12	36	38.65	285	11	Yes	Fu H, Reis N, Lee Y, Glickman MH, Vierstra RD. Subunit interaction maps for the regulatory particle of the 26S proteasome and the COP9 signalosome. EMBO J. 2001;20:7096–107; Gusmaroli G, Feng S, Deng XW. The Arabidopsis CSN5A and CSN5B subunits are present in distinct COP9 signalosome complexes, and mutations in their JAMM domains exhibit differential dominant negative effects on development. Pla…	0.38
APEX-GmCSN5	CSN3	COP9 signalosome complex subunit 3	AT5G14250	Q8W575	1198.6950	XP_016512793.1	COP9 signalosome complex subunit 3-like	3	FESDNNLGLVK	FESDNNLGLVK	48770.1155	73	13	36	37.38	285	11	Yes	Fu H, Reis N, Lee Y, Glickman MH, Vierstra RD. Subunit interaction maps for the regulatory particle of the 26S proteasome and the COP9 signalosome. EMBO J. 2001;20:7096–107; Gusmaroli G, Feng S, Deng XW. The Arabidopsis CSN5A and CSN5B subunits are present in distinct COP9 signalosome complexes, and mutations in their JAMM domains exhibit differential dominant negative effects on development. Pla…	0.38
APEX-GmCSN5	CSN3	COP9 signalosome complex subunit 3	AT5G14250	Q8W575	1197.2360	XP_016512793.1	COP9 signalosome complex subunit 3-like	3	FESDNNLGLVK	FESDNNLGLVK	29789.2950	55	10	22	46.15	117	11	Yes	Fu H, Reis N, Lee Y, Glickman MH, Vierstra RD. Subunit interaction maps for the regulatory particle of the 26S proteasome and the COP9 signalosome. EMBO J. 2001;20:7096–107; Gusmaroli G, Feng S, Deng XW. The Arabidopsis CSN5A and CSN5B subunits are present in distinct COP9 signalosome complexes, and mutations in their JAMM domains exhibit differential dominant negative effects on development. Pla…	0.38
APEX-GmCSN5	CSN3	COP9 signalosome complex subunit 3	AT5G14250	Q8W575	1509.9440	XP_016512793.1	COP9 signalosome complex subunit 3-like	3	FETDNNVGLVMQVVSSMYK	FETDNNVGLVMQVVSSMYK	49016.4283	73	13	36	43.46	285	19	Yes	Fu H, Reis N, Lee Y, Glickman MH, Vierstra RD. Subunit interaction maps for the regulatory particle of the 26S proteasome and the COP9 signalosome. EMBO J. 2001;20:7096–107; Gusmaroli G, Feng S, Deng XW. The Arabidopsis CSN5A and CSN5B subunits are present in distinct COP9 signalosome complexes, and mutations in their JAMM domains exhibit differential dominant negative effects on development. Pla…	0.38
APEX-GmCSN5	CSN3	COP9 signalosome complex subunit 3	AT5G14250	Q8W575	1509.9440	XP_016512793.1	COP9 signalosome complex subunit 3-like	3	FETDNNVGLVMQVVSSMYKR	FETDNNVGLVMQVVSSMYKR	49016.4283	73	13	36	43.46	285	20	Yes	Fu H, Reis N, Lee Y, Glickman MH, Vierstra RD. Subunit interaction maps for the regulatory particle of the 26S proteasome and the COP9 signalosome. EMBO J. 2001;20:7096–107; Gusmaroli G, Feng S, Deng XW. The Arabidopsis CSN5A and CSN5B subunits are present in distinct COP9 signalosome complexes, and mutations in their JAMM domains exhibit differential dominant negative effects on development. Pla…	0.38
APEX-GmCSN5	CSN3	COP9 signalosome complex subunit 3	AT5G14250	Q8W575	4570.2780	XP_016512793.1	COP9 signalosome complex subunit 3-like	3	FETDNNVGLVMQVVSSMYKR	FETDNNVGLVMQVVSSMYKR	49016.4283	95	11	36	33.88	285	20	Yes	Fu H, Reis N, Lee Y, Glickman MH, Vierstra RD. Subunit interaction maps for the regulatory particle of the 26S proteasome and the COP9 signalosome. EMBO J. 2001;20:7096–107; Gusmaroli G, Feng S, Deng XW. The Arabidopsis CSN5A and CSN5B subunits are present in distinct COP9 signalosome complexes, and mutations in their JAMM domains exhibit differential dominant negative effects on development. Pla…	0.38
APEX-GmCSN5	CSN3	COP9 signalosome complex subunit 3	AT5G14250	Q8W575	2739.1540	XP_016512793.1	COP9 signalosome complex subunit 3-like	3	FETDNNVGLVMQVVSSMYKR	FETDNNVGLVMQVVSSMYKR	49016.4283	79	12	36	34.58	285	20	Yes	Fu H, Reis N, Lee Y, Glickman MH, Vierstra RD. Subunit interaction maps for the regulatory particle of the 26S proteasome and the COP9 signalosome. EMBO J. 2001;20:7096–107; Gusmaroli G, Feng S, Deng XW. The Arabidopsis CSN5A and CSN5B subunits are present in distinct COP9 signalosome complexes, and mutations in their JAMM domains exhibit differential dominant negative effects on development. Pla…	0.38
APEX-GmCSN5	CSN3	COP9 signalosome complex subunit 3	AT5G14250	Q8W575	5059.3750	XP_016512793.1	COP9 signalosome complex subunit 3-like	3	FINSCAAEQIR	FINSCAAEQIR	49016.4283	111	14	36	39.95	88	11	Yes	Fu H, Reis N, Lee Y, Glickman MH, Vierstra RD. Subunit interaction maps for the regulatory particle of the 26S proteasome and the COP9 signalosome. EMBO J. 2001;20:7096–107; Gusmaroli G, Feng S, Deng XW. The Arabidopsis CSN5A and CSN5B subunits are present in distinct COP9 signalosome complexes, and mutations in their JAMM domains exhibit differential dominant negative effects on development. Pla…	0.38
APEX-GmCSN5	CSN3	COP9 signalosome complex subunit 3	AT5G14250	Q8W575	3946.8930	XP_016512793.1	COP9 signalosome complex subunit 3-like	3	FINSCAAEQIR	FINSCAAEQIR	45689.6688	78	12	35	39.00	88	11	Yes	Fu H, Reis N, Lee Y, Glickman MH, Vierstra RD. Subunit interaction maps for the regulatory particle of the 26S proteasome and the COP9 signalosome. EMBO J. 2001;20:7096–107; Gusmaroli G, Feng S, Deng XW. The Arabidopsis CSN5A and CSN5B subunits are present in distinct COP9 signalosome complexes, and mutations in their JAMM domains exhibit differential dominant negative effects on development. Pla…	0.38
APEX-GmCSN5	CSN3	COP9 signalosome complex subunit 3	AT5G14250	Q8W575	4570.2780	XP_016512793.1	COP9 signalosome complex subunit 3-like	3	FINSCAAEQIR	FINSCAAEQIR	49016.4283	95	11	36	33.88	88	11	Yes	Fu H, Reis N, Lee Y, Glickman MH, Vierstra RD. Subunit interaction maps for the regulatory particle of the 26S proteasome and the COP9 signalosome. EMBO J. 2001;20:7096–107; Gusmaroli G, Feng S, Deng XW. The Arabidopsis CSN5A and CSN5B subunits are present in distinct COP9 signalosome complexes, and mutations in their JAMM domains exhibit differential dominant negative effects on development. Pla…	0.38
APEX-GmCSN5	CSN3	COP9 signalosome complex subunit 3	AT5G14250	Q8W575	5059.3750	XP_016512793.1	COP9 signalosome complex subunit 3-like	3	FKDQVILLEAPIR	FKDQVILLEAPIR	49016.4283	111	14	36	39.95	111	13	Yes	Fu H, Reis N, Lee Y, Glickman MH, Vierstra RD. Subunit interaction maps for the regulatory particle of the 26S proteasome and the COP9 signalosome. EMBO J. 2001;20:7096–107; Gusmaroli G, Feng S, Deng XW. The Arabidopsis CSN5A and CSN5B subunits are present in distinct COP9 signalosome complexes, and mutations in their JAMM domains exhibit differential dominant negative effects on development. Pla…	0.38
APEX-GmCSN5	CSN3	COP9 signalosome complex subunit 3	AT5G14250	Q8W575	3946.8930	XP_016512793.1	COP9 signalosome complex subunit 3-like	3	FKDQVILLEAPIR	FKDQVILLEAPIR	45689.6688	78	12	35	39.00	111	13	Yes	Fu H, Reis N, Lee Y, Glickman MH, Vierstra RD. Subunit interaction maps for the regulatory particle of the 26S proteasome and the COP9 signalosome. EMBO J. 2001;20:7096–107; Gusmaroli G, Feng S, Deng XW. The Arabidopsis CSN5A and CSN5B subunits are present in distinct COP9 signalosome complexes, and mutations in their JAMM domains exhibit differential dominant negative effects on development. Pla…	0.38
APEX-GmCSN5	CSN3	COP9 signalosome complex subunit 3	AT5G14250	Q8W575	1198.6950	XP_016512793.1	COP9 signalosome complex subunit 3-like	3	FKDQVILLEAPIR	FKDQVILLEAPIR	48770.1155	73	13	36	37.38	111	13	Yes	Fu H, Reis N, Lee Y, Glickman MH, Vierstra RD. Subunit interaction maps for the regulatory particle of the 26S proteasome and the COP9 signalosome. EMBO J. 2001;20:7096–107; Gusmaroli G, Feng S, Deng XW. The Arabidopsis CSN5A and CSN5B subunits are present in distinct COP9 signalosome complexes, and mutations in their JAMM domains exhibit differential dominant negative effects on development. Pla…	0.38
APEX-GmCSN5	CSN3	COP9 signalosome complex subunit 3	AT5G14250	Q8W575	1509.9440	XP_016512793.1	COP9 signalosome complex subunit 3-like	3	FKDQVILLEAPIR	FKDQVILLEAPIR	49016.4283	73	13	36	43.46	111	13	Yes	Fu H, Reis N, Lee Y, Glickman MH, Vierstra RD. Subunit interaction maps for the regulatory particle of the 26S proteasome and the COP9 signalosome. EMBO J. 2001;20:7096–107; Gusmaroli G, Feng S, Deng XW. The Arabidopsis CSN5A and CSN5B subunits are present in distinct COP9 signalosome complexes, and mutations in their JAMM domains exhibit differential dominant negative effects on development. Pla…	0.38
APEX-GmCSN5	CSN3	COP9 signalosome complex subunit 3	AT5G14250	Q8W575	403.6062	XP_016512793.1	COP9 signalosome complex subunit 3-like	3	FKDQVILLEAPIR	FKDQVILLEAPIR	48770.1155	35	9	36	27.34	111	13	Yes	Fu H, Reis N, Lee Y, Glickman MH, Vierstra RD. Subunit interaction maps for the regulatory particle of the 26S proteasome and the COP9 signalosome. EMBO J. 2001;20:7096–107; Gusmaroli G, Feng S, Deng XW. The Arabidopsis CSN5A and CSN5B subunits are present in distinct COP9 signalosome complexes, and mutations in their JAMM domains exhibit differential dominant negative effects on development. Pla…	0.38
APEX-GmCSN5	CSN3	COP9 signalosome complex subunit 3	AT5G14250	Q8W575	4570.2780	XP_016512793.1	COP9 signalosome complex subunit 3-like	3	FKDQVILLEAPIR	FKDQVILLEAPIR	49016.4283	95	11	36	33.88	111	13	Yes	Fu H, Reis N, Lee Y, Glickman MH, Vierstra RD. Subunit interaction maps for the regulatory particle of the 26S proteasome and the COP9 signalosome. EMBO J. 2001;20:7096–107; Gusmaroli G, Feng S, Deng XW. The Arabidopsis CSN5A and CSN5B subunits are present in distinct COP9 signalosome complexes, and mutations in their JAMM domains exhibit differential dominant negative effects on development. Pla…	0.38
APEX-GmCSN5	CSN3	COP9 signalosome complex subunit 3	AT5G14250	Q8W575	581.7213	XP_016512793.1	COP9 signalosome complex subunit 3-like	3	FKDQVILLEAPIR	FKDQVILLEAPIR	48770.1155	37	5	36	16.36	111	13	Yes	Fu H, Reis N, Lee Y, Glickman MH, Vierstra RD. Subunit interaction maps for the regulatory particle of the 26S proteasome and the COP9 signalosome. EMBO J. 2001;20:7096–107; Gusmaroli G, Feng S, Deng XW. The Arabidopsis CSN5A and CSN5B subunits are present in distinct COP9 signalosome complexes, and mutations in their JAMM domains exhibit differential dominant negative effects on development. Pla…	0.38
APEX-GmCSN5	CSN3	COP9 signalosome complex subunit 3	AT5G14250	Q8W575	2739.1540	XP_016512793.1	COP9 signalosome complex subunit 3-like	3	FKDQVILLEAPIR	FKDQVILLEAPIR	49016.4283	79	12	36	34.58	111	13	Yes	Fu H, Reis N, Lee Y, Glickman MH, Vierstra RD. Subunit interaction maps for the regulatory particle of the 26S proteasome and the COP9 signalosome. EMBO J. 2001;20:7096–107; Gusmaroli G, Feng S, Deng XW. The Arabidopsis CSN5A and CSN5B subunits are present in distinct COP9 signalosome complexes, and mutations in their JAMM domains exhibit differential dominant negative effects on development. Pla…	0.38
APEX-GmCSN5	CSN3	COP9 signalosome complex subunit 3	AT5G14250	Q8W575	964.3222	XP_016512793.1	COP9 signalosome complex subunit 3-like	3	FKDQVILLEAPIR	FKDQVILLEAPIR	48770.1155	37	6	36	15.42	111	13	Yes	Fu H, Reis N, Lee Y, Glickman MH, Vierstra RD. Subunit interaction maps for the regulatory particle of the 26S proteasome and the COP9 signalosome. EMBO J. 2001;20:7096–107; Gusmaroli G, Feng S, Deng XW. The Arabidopsis CSN5A and CSN5B subunits are present in distinct COP9 signalosome complexes, and mutations in their JAMM domains exhibit differential dominant negative effects on development. Pla…	0.38
APEX-GmCSN5	CSN3	COP9 signalosome complex subunit 3	AT5G14250	Q8W575	707.5874	XP_016512793.1	COP9 signalosome complex subunit 3-like	3	FKDQVILLEAPIR	FKDQVILLEAPIR	23523.1888	21	3	16	14.42	111	13	Yes	Fu H, Reis N, Lee Y, Glickman MH, Vierstra RD. Subunit interaction maps for the regulatory particle of the 26S proteasome and the COP9 signalosome. EMBO J. 2001;20:7096–107; Gusmaroli G, Feng S, Deng XW. The Arabidopsis CSN5A and CSN5B subunits are present in distinct COP9 signalosome complexes, and mutations in their JAMM domains exhibit differential dominant negative effects on development. Pla…	0.38
APEX-GmCSN5	CSN3	COP9 signalosome complex subunit 3	AT5G14250	Q8W575	5059.3750	XP_016512793.1	COP9 signalosome complex subunit 3-like	3	FLEDPEQYK	FLEDPEQYK	49016.4283	111	14	36	39.95	359	9	Yes	Fu H, Reis N, Lee Y, Glickman MH, Vierstra RD. Subunit interaction maps for the regulatory particle of the 26S proteasome and the COP9 signalosome. EMBO J. 2001;20:7096–107; Gusmaroli G, Feng S, Deng XW. The Arabidopsis CSN5A and CSN5B subunits are present in distinct COP9 signalosome complexes, and mutations in their JAMM domains exhibit differential dominant negative effects on development. Pla…	0.38
APEX-GmCSN5	CSN3	COP9 signalosome complex subunit 3	AT5G14250	Q8W575	3946.8930	XP_016512793.1	COP9 signalosome complex subunit 3-like	3	FLEDPEQYK	FLEDPEQYK	45689.6688	78	12	35	39.00	359	9	Yes	Fu H, Reis N, Lee Y, Glickman MH, Vierstra RD. Subunit interaction maps for the regulatory particle of the 26S proteasome and the COP9 signalosome. EMBO J. 2001;20:7096–107; Gusmaroli G, Feng S, Deng XW. The Arabidopsis CSN5A and CSN5B subunits are present in distinct COP9 signalosome complexes, and mutations in their JAMM domains exhibit differential dominant negative effects on development. Pla…	0.38
APEX-GmCSN5	CSN3	COP9 signalosome complex subunit 3	AT5G14250	Q8W575	1487.7120	XP_016512793.1	COP9 signalosome complex subunit 3-like	3	FLEDPEQYK	FLEDPEQYK	47180.5006	68	12	36	38.65	359	9	Yes	Fu H, Reis N, Lee Y, Glickman MH, Vierstra RD. Subunit interaction maps for the regulatory particle of the 26S proteasome and the COP9 signalosome. EMBO J. 2001;20:7096–107; Gusmaroli G, Feng S, Deng XW. The Arabidopsis CSN5A and CSN5B subunits are present in distinct COP9 signalosome complexes, and mutations in their JAMM domains exhibit differential dominant negative effects on development. Pla…	0.38
APEX-GmCSN5	CSN3	COP9 signalosome complex subunit 3	AT5G14250	Q8W575	1198.6950	XP_016512793.1	COP9 signalosome complex subunit 3-like	3	FLEDPEQYK	FLEDPEQYK	48770.1155	73	13	36	37.38	359	9	Yes	Fu H, Reis N, Lee Y, Glickman MH, Vierstra RD. Subunit interaction maps for the regulatory particle of the 26S proteasome and the COP9 signalosome. EMBO J. 2001;20:7096–107; Gusmaroli G, Feng S, Deng XW. The Arabidopsis CSN5A and CSN5B subunits are present in distinct COP9 signalosome complexes, and mutations in their JAMM domains exhibit differential dominant negative effects on development. Pla…	0.38
APEX-GmCSN5	CSN3	COP9 signalosome complex subunit 3	AT5G14250	Q8W575	1197.2360	XP_016512793.1	COP9 signalosome complex subunit 3-like	3	FLEDPEQYK	FLEDPEQYK	29789.2950	55	10	22	46.15	191	9	Yes	Fu H, Reis N, Lee Y, Glickman MH, Vierstra RD. Subunit interaction maps for the regulatory particle of the 26S proteasome and the COP9 signalosome. EMBO J. 2001;20:7096–107; Gusmaroli G, Feng S, Deng XW. The Arabidopsis CSN5A and CSN5B subunits are present in distinct COP9 signalosome complexes, and mutations in their JAMM domains exhibit differential dominant negative effects on development. Pla…	0.38
APEX-GmCSN5	CSN3	COP9 signalosome complex subunit 3	AT5G14250	Q8W575	1509.9440	XP_016512793.1	COP9 signalosome complex subunit 3-like	3	FLEDPEQYK	FLEDPEQYK	49016.4283	73	13	36	43.46	359	9	Yes	Fu H, Reis N, Lee Y, Glickman MH, Vierstra RD. Subunit interaction maps for the regulatory particle of the 26S proteasome and the COP9 signalosome. EMBO J. 2001;20:7096–107; Gusmaroli G, Feng S, Deng XW. The Arabidopsis CSN5A and CSN5B subunits are present in distinct COP9 signalosome complexes, and mutations in their JAMM domains exhibit differential dominant negative effects on development. Pla…	0.38
APEX-GmCSN5	CSN3	COP9 signalosome complex subunit 3	AT5G14250	Q8W575	571.0718	XP_016512793.1	COP9 signalosome complex subunit 3-like	3	FLEDPEQYK	FLEDPEQYK	49022.4614	45	12	36	36.68	359	9	Yes	Fu H, Reis N, Lee Y, Glickman MH, Vierstra RD. Subunit interaction maps for the regulatory particle of the 26S proteasome and the COP9 signalosome. EMBO J. 2001;20:7096–107; Gusmaroli G, Feng S, Deng XW. The Arabidopsis CSN5A and CSN5B subunits are present in distinct COP9 signalosome complexes, and mutations in their JAMM domains exhibit differential dominant negative effects on development. Pla…	0.38
APEX-GmCSN5	CSN3	COP9 signalosome complex subunit 3	AT5G14250	Q8W575	524.5807	XP_016512793.1	COP9 signalosome complex subunit 3-like	3	FLEDPEQYK	FLEDPEQYK	29789.2950	38	10	22	49.62	191	9	Yes	Fu H, Reis N, Lee Y, Glickman MH, Vierstra RD. Subunit interaction maps for the regulatory particle of the 26S proteasome and the COP9 signalosome. EMBO J. 2001;20:7096–107; Gusmaroli G, Feng S, Deng XW. The Arabidopsis CSN5A and CSN5B subunits are present in distinct COP9 signalosome complexes, and mutations in their JAMM domains exhibit differential dominant negative effects on development. Pla…	0.38
APEX-GmCSN5	CSN3	COP9 signalosome complex subunit 3	AT5G14250	Q8W575	403.6062	XP_016512793.1	COP9 signalosome complex subunit 3-like	3	FLEDPEQYK	FLEDPEQYK	48770.1155	35	9	36	27.34	359	9	Yes	Fu H, Reis N, Lee Y, Glickman MH, Vierstra RD. Subunit interaction maps for the regulatory particle of the 26S proteasome and the COP9 signalosome. EMBO J. 2001;20:7096–107; Gusmaroli G, Feng S, Deng XW. The Arabidopsis CSN5A and CSN5B subunits are present in distinct COP9 signalosome complexes, and mutations in their JAMM domains exhibit differential dominant negative effects on development. Pla…	0.38
APEX-GmCSN5	CSN3	COP9 signalosome complex subunit 3	AT5G14250	Q8W575	4570.2780	XP_016512793.1	COP9 signalosome complex subunit 3-like	3	FLEDPEQYK	FLEDPEQYK	49016.4283	95	11	36	33.88	359	9	Yes	Fu H, Reis N, Lee Y, Glickman MH, Vierstra RD. Subunit interaction maps for the regulatory particle of the 26S proteasome and the COP9 signalosome. EMBO J. 2001;20:7096–107; Gusmaroli G, Feng S, Deng XW. The Arabidopsis CSN5A and CSN5B subunits are present in distinct COP9 signalosome complexes, and mutations in their JAMM domains exhibit differential dominant negative effects on development. Pla…	0.38
APEX-GmCSN5	CSN3	COP9 signalosome complex subunit 3	AT5G14250	Q8W575	581.7213	XP_016512793.1	COP9 signalosome complex subunit 3-like	3	FLEDPEQYK	FLEDPEQYK	48770.1155	37	5	36	16.36	359	9	Yes	Fu H, Reis N, Lee Y, Glickman MH, Vierstra RD. Subunit interaction maps for the regulatory particle of the 26S proteasome and the COP9 signalosome. EMBO J. 2001;20:7096–107; Gusmaroli G, Feng S, Deng XW. The Arabidopsis CSN5A and CSN5B subunits are present in distinct COP9 signalosome complexes, and mutations in their JAMM domains exhibit differential dominant negative effects on development. Pla…	0.38
APEX-GmCSN5	CSN3	COP9 signalosome complex subunit 3	AT5G14250	Q8W575	486.9550	XP_016512793.1	COP9 signalosome complex subunit 3-like	3	FLEDPEQYK	FLEDPEQYK	29789.2950	41	7	22	27.31	191	9	Yes	Fu H, Reis N, Lee Y, Glickman MH, Vierstra RD. Subunit interaction maps for the regulatory particle of the 26S proteasome and the COP9 signalosome. EMBO J. 2001;20:7096–107; Gusmaroli G, Feng S, Deng XW. The Arabidopsis CSN5A and CSN5B subunits are present in distinct COP9 signalosome complexes, and mutations in their JAMM domains exhibit differential dominant negative effects on development. Pla…	0.38
APEX-GmCSN5	CSN3	COP9 signalosome complex subunit 3	AT5G14250	Q8W575	2739.1540	XP_016512793.1	COP9 signalosome complex subunit 3-like	3	FLEDPEQYK	FLEDPEQYK	49016.4283	79	12	36	34.58	359	9	Yes	Fu H, Reis N, Lee Y, Glickman MH, Vierstra RD. Subunit interaction maps for the regulatory particle of the 26S proteasome and the COP9 signalosome. EMBO J. 2001;20:7096–107; Gusmaroli G, Feng S, Deng XW. The Arabidopsis CSN5A and CSN5B subunits are present in distinct COP9 signalosome complexes, and mutations in their JAMM domains exhibit differential dominant negative effects on development. Pla…	0.38
APEX-GmCSN5	CSN3	COP9 signalosome complex subunit 3	AT5G14250	Q8W575	964.3222	XP_016512793.1	COP9 signalosome complex subunit 3-like	3	FLEDPEQYK	FLEDPEQYK	48770.1155	37	6	36	15.42	359	9	Yes	Fu H, Reis N, Lee Y, Glickman MH, Vierstra RD. Subunit interaction maps for the regulatory particle of the 26S proteasome and the COP9 signalosome. EMBO J. 2001;20:7096–107; Gusmaroli G, Feng S, Deng XW. The Arabidopsis CSN5A and CSN5B subunits are present in distinct COP9 signalosome complexes, and mutations in their JAMM domains exhibit differential dominant negative effects on development. Pla…	0.38
APEX-GmCSN5	CSN3	COP9 signalosome complex subunit 3	AT5G14250	Q8W575	338.2234	XP_016512793.1	COP9 signalosome complex subunit 3-like	3	FLEDPEQYK	FLEDPEQYK	47180.5006	28	5	36	15.46	359	9	Yes	Fu H, Reis N, Lee Y, Glickman MH, Vierstra RD. Subunit interaction maps for the regulatory particle of the 26S proteasome and the COP9 signalosome. EMBO J. 2001;20:7096–107; Gusmaroli G, Feng S, Deng XW. The Arabidopsis CSN5A and CSN5B subunits are present in distinct COP9 signalosome complexes, and mutations in their JAMM domains exhibit differential dominant negative effects on development. Pla…	0.38
APEX-GmCSN5	CSN3	COP9 signalosome complex subunit 3	AT5G14250	Q8W575	1487.7120	XP_016512793.1	COP9 signalosome complex subunit 3-like	3	GVAPMLTAVR	GVAPMLTAVR	47180.5006	68	12	36	38.65	124	10	Yes	Fu H, Reis N, Lee Y, Glickman MH, Vierstra RD. Subunit interaction maps for the regulatory particle of the 26S proteasome and the COP9 signalosome. EMBO J. 2001;20:7096–107; Gusmaroli G, Feng S, Deng XW. The Arabidopsis CSN5A and CSN5B subunits are present in distinct COP9 signalosome complexes, and mutations in their JAMM domains exhibit differential dominant negative effects on development. Pla…	0.38
APEX-GmCSN5	CSN3	COP9 signalosome complex subunit 3	AT5G14250	Q8W575	1198.6950	XP_016512793.1	COP9 signalosome complex subunit 3-like	3	GVAPMLTAVR	GVAPMLTAVR	48770.1155	73	13	36	37.38	124	10	Yes	Fu H, Reis N, Lee Y, Glickman MH, Vierstra RD. Subunit interaction maps for the regulatory particle of the 26S proteasome and the COP9 signalosome. EMBO J. 2001;20:7096–107; Gusmaroli G, Feng S, Deng XW. The Arabidopsis CSN5A and CSN5B subunits are present in distinct COP9 signalosome complexes, and mutations in their JAMM domains exhibit differential dominant negative effects on development. Pla…	0.38
APEX-GmCSN5	CSN3	COP9 signalosome complex subunit 3	AT5G14250	Q8W575	571.0718	XP_016512793.1	COP9 signalosome complex subunit 3-like	3	GVAPMLTAVRK	GVAPMLTAVRK	49022.4614	45	12	36	36.68	124	11	Yes	Fu H, Reis N, Lee Y, Glickman MH, Vierstra RD. Subunit interaction maps for the regulatory particle of the 26S proteasome and the COP9 signalosome. EMBO J. 2001;20:7096–107; Gusmaroli G, Feng S, Deng XW. The Arabidopsis CSN5A and CSN5B subunits are present in distinct COP9 signalosome complexes, and mutations in their JAMM domains exhibit differential dominant negative effects on development. Pla…	0.38
APEX-GmCSN5	CSN3	COP9 signalosome complex subunit 3	AT5G14250	Q8W575	403.6062	XP_016512793.1	COP9 signalosome complex subunit 3-like	3	GVAPMLTAVRK	GVAPMLTAVRK	48770.1155	35	9	36	27.34	124	11	Yes	Fu H, Reis N, Lee Y, Glickman MH, Vierstra RD. Subunit interaction maps for the regulatory particle of the 26S proteasome and the COP9 signalosome. EMBO J. 2001;20:7096–107; Gusmaroli G, Feng S, Deng XW. The Arabidopsis CSN5A and CSN5B subunits are present in distinct COP9 signalosome complexes, and mutations in their JAMM domains exhibit differential dominant negative effects on development. Pla…	0.38
APEX-GmCSN5	CSN3	COP9 signalosome complex subunit 3	AT5G14250	Q8W575	5059.3750	XP_016512793.1	COP9 signalosome complex subunit 3-like	3	IAELETFVQTNK	IAELETFVQTNK	49016.4283	111	14	36	39.95	271	12	Yes	Fu H, Reis N, Lee Y, Glickman MH, Vierstra RD. Subunit interaction maps for the regulatory particle of the 26S proteasome and the COP9 signalosome. EMBO J. 2001;20:7096–107; Gusmaroli G, Feng S, Deng XW. The Arabidopsis CSN5A and CSN5B subunits are present in distinct COP9 signalosome complexes, and mutations in their JAMM domains exhibit differential dominant negative effects on development. Pla…	0.38
APEX-GmCSN5	CSN3	COP9 signalosome complex subunit 3	AT5G14250	Q8W575	3946.8930	XP_016512793.1	COP9 signalosome complex subunit 3-like	3	IAELETFVQTNK	IAELETFVQTNK	45689.6688	78	12	35	39.00	271	12	Yes	Fu H, Reis N, Lee Y, Glickman MH, Vierstra RD. Subunit interaction maps for the regulatory particle of the 26S proteasome and the COP9 signalosome. EMBO J. 2001;20:7096–107; Gusmaroli G, Feng S, Deng XW. The Arabidopsis CSN5A and CSN5B subunits are present in distinct COP9 signalosome complexes, and mutations in their JAMM domains exhibit differential dominant negative effects on development. Pla…	0.38
APEX-GmCSN5	CSN3	COP9 signalosome complex subunit 3	AT5G14250	Q8W575	4570.2780	XP_016512793.1	COP9 signalosome complex subunit 3-like	3	IAELETFVQTNK	IAELETFVQTNK	49016.4283	95	11	36	33.88	271	12	Yes	Fu H, Reis N, Lee Y, Glickman MH, Vierstra RD. Subunit interaction maps for the regulatory particle of the 26S proteasome and the COP9 signalosome. EMBO J. 2001;20:7096–107; Gusmaroli G, Feng S, Deng XW. The Arabidopsis CSN5A and CSN5B subunits are present in distinct COP9 signalosome complexes, and mutations in their JAMM domains exhibit differential dominant negative effects on development. Pla…	0.38
APEX-GmCSN5	CSN3	COP9 signalosome complex subunit 3	AT5G14250	Q8W575	2739.1540	XP_016512793.1	COP9 signalosome complex subunit 3-like	3	IAELETFVQTNKEK	IAELETFVQTNKEK	49016.4283	79	12	36	34.58	271	14	Yes	Fu H, Reis N, Lee Y, Glickman MH, Vierstra RD. Subunit interaction maps for the regulatory particle of the 26S proteasome and the COP9 signalosome. EMBO J. 2001;20:7096–107; Gusmaroli G, Feng S, Deng XW. The Arabidopsis CSN5A and CSN5B subunits are present in distinct COP9 signalosome complexes, and mutations in their JAMM domains exhibit differential dominant negative effects on development. Pla…	0.38
APEX-GmCSN5	CSN3	COP9 signalosome complex subunit 3	AT5G14250	Q8W575	571.0718	XP_016512793.1	COP9 signalosome complex subunit 3-like	3	ISELETFVQTNMEKFESDNNLGLVK	ISELETFVQTNMEKFESDNNLGLVK	49022.4614	45	12	36	36.68	271	25	Yes	Fu H, Reis N, Lee Y, Glickman MH, Vierstra RD. Subunit interaction maps for the regulatory particle of the 26S proteasome and the COP9 signalosome. EMBO J. 2001;20:7096–107; Gusmaroli G, Feng S, Deng XW. The Arabidopsis CSN5A and CSN5B subunits are present in distinct COP9 signalosome complexes, and mutations in their JAMM domains exhibit differential dominant negative effects on development. Pla…	0.38
APEX-GmCSN5	CSN3	COP9 signalosome complex subunit 3	AT5G14250	Q8W575	524.5807	XP_016512793.1	COP9 signalosome complex subunit 3-like	3	ISELETFVQTNMEKFESDNNLGLVK	ISELETFVQTNMEKFESDNNLGLVK	29789.2950	38	10	22	49.62	103	25	Yes	Fu H, Reis N, Lee Y, Glickman MH, Vierstra RD. Subunit interaction maps for the regulatory particle of the 26S proteasome and the COP9 signalosome. EMBO J. 2001;20:7096–107; Gusmaroli G, Feng S, Deng XW. The Arabidopsis CSN5A and CSN5B subunits are present in distinct COP9 signalosome complexes, and mutations in their JAMM domains exhibit differential dominant negative effects on development. Pla…	0.38
APEX-GmCSN5	CSN3	COP9 signalosome complex subunit 3	AT5G14250	Q8W575	403.6062	XP_016512793.1	COP9 signalosome complex subunit 3-like	3	ISELETFVQTNMEKFESDNNLGLVK	ISELETFVQTNMEKFESDNNLGLVK	48770.1155	35	9	36	27.34	271	25	Yes	Fu H, Reis N, Lee Y, Glickman MH, Vierstra RD. Subunit interaction maps for the regulatory particle of the 26S proteasome and the COP9 signalosome. EMBO J. 2001;20:7096–107; Gusmaroli G, Feng S, Deng XW. The Arabidopsis CSN5A and CSN5B subunits are present in distinct COP9 signalosome complexes, and mutations in their JAMM domains exhibit differential dominant negative effects on development. Pla…	0.38
APEX-GmCSN5	CSN3	COP9 signalosome complex subunit 3	AT5G14250	Q8W575	1509.9440	XP_016512793.1	COP9 signalosome complex subunit 3-like	3	KLTSMDELMSCDPMYLAK	KLTSMDELMSCDPMYLAK	49016.4283	73	13	36	43.46	388	18	Yes	Fu H, Reis N, Lee Y, Glickman MH, Vierstra RD. Subunit interaction maps for the regulatory particle of the 26S proteasome and the COP9 signalosome. EMBO J. 2001;20:7096–107; Gusmaroli G, Feng S, Deng XW. The Arabidopsis CSN5A and CSN5B subunits are present in distinct COP9 signalosome complexes, and mutations in their JAMM domains exhibit differential dominant negative effects on development. Pla…	0.38
APEX-GmCSN5	CSN3	COP9 signalosome complex subunit 3	AT5G14250	Q8W575	571.0718	XP_016512793.1	COP9 signalosome complex subunit 3-like	3	KLTSMDELMSCDPMYLAK	KLTSMDELMSCDPMYLAK	49022.4614	45	12	36	36.68	388	18	Yes	Fu H, Reis N, Lee Y, Glickman MH, Vierstra RD. Subunit interaction maps for the regulatory particle of the 26S proteasome and the COP9 signalosome. EMBO J. 2001;20:7096–107; Gusmaroli G, Feng S, Deng XW. The Arabidopsis CSN5A and CSN5B subunits are present in distinct COP9 signalosome complexes, and mutations in their JAMM domains exhibit differential dominant negative effects on development. Pla…	0.38
APEX-GmCSN5	CSN3	COP9 signalosome complex subunit 3	AT5G14250	Q8W575	524.5807	XP_016512793.1	COP9 signalosome complex subunit 3-like	3	KLTSMDELMSCDPMYLAK	KLTSMDELMSCDPMYLAK	29789.2950	38	10	22	49.62	220	18	Yes	Fu H, Reis N, Lee Y, Glickman MH, Vierstra RD. Subunit interaction maps for the regulatory particle of the 26S proteasome and the COP9 signalosome. EMBO J. 2001;20:7096–107; Gusmaroli G, Feng S, Deng XW. The Arabidopsis CSN5A and CSN5B subunits are present in distinct COP9 signalosome complexes, and mutations in their JAMM domains exhibit differential dominant negative effects on development. Pla…	0.38
APEX-GmCSN5	CSN3	COP9 signalosome complex subunit 3	AT5G14250	Q8W575	1487.7120	XP_016512793.1	COP9 signalosome complex subunit 3-like	3	LGQFSASFPK	LGQFSASFPK	47180.5006	68	12	36	38.65	233	10	Yes	Fu H, Reis N, Lee Y, Glickman MH, Vierstra RD. Subunit interaction maps for the regulatory particle of the 26S proteasome and the COP9 signalosome. EMBO J. 2001;20:7096–107; Gusmaroli G, Feng S, Deng XW. The Arabidopsis CSN5A and CSN5B subunits are present in distinct COP9 signalosome complexes, and mutations in their JAMM domains exhibit differential dominant negative effects on development. Pla…	0.38
APEX-GmCSN5	CSN3	COP9 signalosome complex subunit 3	AT5G14250	Q8W575	1197.2360	XP_016512793.1	COP9 signalosome complex subunit 3-like	3	LGQFSASFPK	LGQFSASFPK	29789.2950	55	10	22	46.15	65	10	Yes	Fu H, Reis N, Lee Y, Glickman MH, Vierstra RD. Subunit interaction maps for the regulatory particle of the 26S proteasome and the COP9 signalosome. EMBO J. 2001;20:7096–107; Gusmaroli G, Feng S, Deng XW. The Arabidopsis CSN5A and CSN5B subunits are present in distinct COP9 signalosome complexes, and mutations in their JAMM domains exhibit differential dominant negative effects on development. Pla…	0.38
APEX-GmCSN5	CSN3	COP9 signalosome complex subunit 3	AT5G14250	Q8W575	571.0718	XP_016512793.1	COP9 signalosome complex subunit 3-like	3	LGQFSASFPK	LGQFSASFPK	49022.4614	45	12	36	36.68	233	10	Yes	Fu H, Reis N, Lee Y, Glickman MH, Vierstra RD. Subunit interaction maps for the regulatory particle of the 26S proteasome and the COP9 signalosome. EMBO J. 2001;20:7096–107; Gusmaroli G, Feng S, Deng XW. The Arabidopsis CSN5A and CSN5B subunits are present in distinct COP9 signalosome complexes, and mutations in their JAMM domains exhibit differential dominant negative effects on development. Pla…	0.38
APEX-GmCSN5	CSN3	COP9 signalosome complex subunit 3	AT5G14250	Q8W575	524.5807	XP_016512793.1	COP9 signalosome complex subunit 3-like	3	LGQFSASFPK	LGQFSASFPK	29789.2950	38	10	22	49.62	65	10	Yes	Fu H, Reis N, Lee Y, Glickman MH, Vierstra RD. Subunit interaction maps for the regulatory particle of the 26S proteasome and the COP9 signalosome. EMBO J. 2001;20:7096–107; Gusmaroli G, Feng S, Deng XW. The Arabidopsis CSN5A and CSN5B subunits are present in distinct COP9 signalosome complexes, and mutations in their JAMM domains exhibit differential dominant negative effects on development. Pla…	0.38
APEX-GmCSN5	CSN3	COP9 signalosome complex subunit 3	AT5G14250	Q8W575	486.9550	XP_016512793.1	COP9 signalosome complex subunit 3-like	3	LGQFSASFPK	LGQFSASFPK	29789.2950	41	7	22	27.31	65	10	Yes	Fu H, Reis N, Lee Y, Glickman MH, Vierstra RD. Subunit interaction maps for the regulatory particle of the 26S proteasome and the COP9 signalosome. EMBO J. 2001;20:7096–107; Gusmaroli G, Feng S, Deng XW. The Arabidopsis CSN5A and CSN5B subunits are present in distinct COP9 signalosome complexes, and mutations in their JAMM domains exhibit differential dominant negative effects on development. Pla…	0.38
APEX-GmCSN5	CSN3	COP9 signalosome complex subunit 3	AT5G14250	Q8W575	338.2234	XP_016512793.1	COP9 signalosome complex subunit 3-like	3	LGQFSASFPK	LGQFSASFPK	47180.5006	28	5	36	15.46	233	10	Yes	Fu H, Reis N, Lee Y, Glickman MH, Vierstra RD. Subunit interaction maps for the regulatory particle of the 26S proteasome and the COP9 signalosome. EMBO J. 2001;20:7096–107; Gusmaroli G, Feng S, Deng XW. The Arabidopsis CSN5A and CSN5B subunits are present in distinct COP9 signalosome complexes, and mutations in their JAMM domains exhibit differential dominant negative effects on development. Pla…	0.38
APEX-GmCSN5	CSN3	COP9 signalosome complex subunit 3	AT5G14250	Q8W575	1198.6950	XP_016512793.1	COP9 signalosome complex subunit 3-like	3	LGQFSVSFPK	LGQFSVSFPK	48770.1155	73	13	36	37.38	233	10	Yes	Fu H, Reis N, Lee Y, Glickman MH, Vierstra RD. Subunit interaction maps for the regulatory particle of the 26S proteasome and the COP9 signalosome. EMBO J. 2001;20:7096–107; Gusmaroli G, Feng S, Deng XW. The Arabidopsis CSN5A and CSN5B subunits are present in distinct COP9 signalosome complexes, and mutations in their JAMM domains exhibit differential dominant negative effects on development. Pla…	0.38
APEX-GmCSN5	CSN3	COP9 signalosome complex subunit 3	AT5G14250	Q8W575	5059.3750	XP_016512793.1	COP9 signalosome complex subunit 3-like	3	LTQTYLTLSLHDIANTVQLR	LTQTYLTLSLHDIANTVQLR	49016.4283	111	14	36	39.95	309	20	Yes	Fu H, Reis N, Lee Y, Glickman MH, Vierstra RD. Subunit interaction maps for the regulatory particle of the 26S proteasome and the COP9 signalosome. EMBO J. 2001;20:7096–107; Gusmaroli G, Feng S, Deng XW. The Arabidopsis CSN5A and CSN5B subunits are present in distinct COP9 signalosome complexes, and mutations in their JAMM domains exhibit differential dominant negative effects on development. Pla…	0.38
APEX-GmCSN5	CSN3	COP9 signalosome complex subunit 3	AT5G14250	Q8W575	4570.2780	XP_016512793.1	COP9 signalosome complex subunit 3-like	3	LTQTYLTLSLHDIANTVQLR	LTQTYLTLSLHDIANTVQLR	49016.4283	95	11	36	33.88	309	20	Yes	Fu H, Reis N, Lee Y, Glickman MH, Vierstra RD. Subunit interaction maps for the regulatory particle of the 26S proteasome and the COP9 signalosome. EMBO J. 2001;20:7096–107; Gusmaroli G, Feng S, Deng XW. The Arabidopsis CSN5A and CSN5B subunits are present in distinct COP9 signalosome complexes, and mutations in their JAMM domains exhibit differential dominant negative effects on development. Pla…	0.38
APEX-GmCSN5	CSN3	COP9 signalosome complex subunit 3	AT5G14250	Q8W575	3946.8930	XP_016512793.1	COP9 signalosome complex subunit 3-like	3	LTQTYLTLSLQDIANTVQLRGPK	LTQTYLTLSLQDIANTVQLRGPK	45689.6688	78	12	35	39.00	309	23	Yes	Fu H, Reis N, Lee Y, Glickman MH, Vierstra RD. Subunit interaction maps for the regulatory particle of the 26S proteasome and the COP9 signalosome. EMBO J. 2001;20:7096–107; Gusmaroli G, Feng S, Deng XW. The Arabidopsis CSN5A and CSN5B subunits are present in distinct COP9 signalosome complexes, and mutations in their JAMM domains exhibit differential dominant negative effects on development. Pla…	0.38
APEX-GmCSN5	CSN3	COP9 signalosome complex subunit 3	AT5G14250	Q8W575	1509.9440	XP_016512793.1	COP9 signalosome complex subunit 3-like	3	NLNMNSVESLVAQIQGLSSNASDVTQLHNFLK	NLNMNSVESLVAQIQGLSSNASDVTQLHNFLK	49016.4283	73	13	36	43.46	1	32	Yes	Fu H, Reis N, Lee Y, Glickman MH, Vierstra RD. Subunit interaction maps for the regulatory particle of the 26S proteasome and the COP9 signalosome. EMBO J. 2001;20:7096–107; Gusmaroli G, Feng S, Deng XW. The Arabidopsis CSN5A and CSN5B subunits are present in distinct COP9 signalosome complexes, and mutations in their JAMM domains exhibit differential dominant negative effects on development. Pla…	0.38
APEX-GmCSN5	CSN3	COP9 signalosome complex subunit 3	AT5G14250	Q8W575	5059.3750	XP_016512793.1	COP9 signalosome complex subunit 3-like	3	QRFDFDDFDSVPQK	QRFDFDDFDSVPQK	49016.4283	111	14	36	39.95	411	14	Yes	Fu H, Reis N, Lee Y, Glickman MH, Vierstra RD. Subunit interaction maps for the regulatory particle of the 26S proteasome and the COP9 signalosome. EMBO J. 2001;20:7096–107; Gusmaroli G, Feng S, Deng XW. The Arabidopsis CSN5A and CSN5B subunits are present in distinct COP9 signalosome complexes, and mutations in their JAMM domains exhibit differential dominant negative effects on development. Pla…	0.38
APEX-GmCSN5	CSN3	COP9 signalosome complex subunit 3	AT5G14250	Q8W575	1509.9440	XP_016512793.1	COP9 signalosome complex subunit 3-like	3	QRFDFDDFDSVPQK	QRFDFDDFDSVPQK	49016.4283	73	13	36	43.46	411	14	Yes	Fu H, Reis N, Lee Y, Glickman MH, Vierstra RD. Subunit interaction maps for the regulatory particle of the 26S proteasome and the COP9 signalosome. EMBO J. 2001;20:7096–107; Gusmaroli G, Feng S, Deng XW. The Arabidopsis CSN5A and CSN5B subunits are present in distinct COP9 signalosome complexes, and mutations in their JAMM domains exhibit differential dominant negative effects on development. Pla…	0.38
APEX-GmCSN5	CSN3	COP9 signalosome complex subunit 3	AT5G14250	Q8W575	4570.2780	XP_016512793.1	COP9 signalosome complex subunit 3-like	3	QRFDFDDFDSVPQK	QRFDFDDFDSVPQK	49016.4283	95	11	36	33.88	411	14	Yes	Fu H, Reis N, Lee Y, Glickman MH, Vierstra RD. Subunit interaction maps for the regulatory particle of the 26S proteasome and the COP9 signalosome. EMBO J. 2001;20:7096–107; Gusmaroli G, Feng S, Deng XW. The Arabidopsis CSN5A and CSN5B subunits are present in distinct COP9 signalosome complexes, and mutations in their JAMM domains exhibit differential dominant negative effects on development. Pla…	0.38
APEX-GmCSN5	CSN3	COP9 signalosome complex subunit 3	AT5G14250	Q8W575	2739.1540	XP_016512793.1	COP9 signalosome complex subunit 3-like	3	QRFDFDDFDSVPQK	QRFDFDDFDSVPQK	49016.4283	79	12	36	34.58	411	14	Yes	Fu H, Reis N, Lee Y, Glickman MH, Vierstra RD. Subunit interaction maps for the regulatory particle of the 26S proteasome and the COP9 signalosome. EMBO J. 2001;20:7096–107; Gusmaroli G, Feng S, Deng XW. The Arabidopsis CSN5A and CSN5B subunits are present in distinct COP9 signalosome complexes, and mutations in their JAMM domains exhibit differential dominant negative effects on development. Pla…	0.38
APEX-GmCSN5	CSN3	COP9 signalosome complex subunit 3	AT5G14250	Q8W575	1197.2360	XP_016512793.1	COP9 signalosome complex subunit 3-like	3	QRYDFDDFDSVPQR	QRYDFDDFDSVPQR	29789.2950	55	10	22	46.15	243	14	Yes	Fu H, Reis N, Lee Y, Glickman MH, Vierstra RD. Subunit interaction maps for the regulatory particle of the 26S proteasome and the COP9 signalosome. EMBO J. 2001;20:7096–107; Gusmaroli G, Feng S, Deng XW. The Arabidopsis CSN5A and CSN5B subunits are present in distinct COP9 signalosome complexes, and mutations in their JAMM domains exhibit differential dominant negative effects on development. Pla…	0.38
APEX-GmCSN5	CSN3	COP9 signalosome complex subunit 3	AT5G14250	Q8W575	571.0718	XP_016512793.1	COP9 signalosome complex subunit 3-like	3	QRYDFDDFDSVPQR	QRYDFDDFDSVPQR	49022.4614	45	12	36	36.68	411	14	Yes	Fu H, Reis N, Lee Y, Glickman MH, Vierstra RD. Subunit interaction maps for the regulatory particle of the 26S proteasome and the COP9 signalosome. EMBO J. 2001;20:7096–107; Gusmaroli G, Feng S, Deng XW. The Arabidopsis CSN5A and CSN5B subunits are present in distinct COP9 signalosome complexes, and mutations in their JAMM domains exhibit differential dominant negative effects on development. Pla…	0.38
APEX-GmCSN5	CSN3	COP9 signalosome complex subunit 3	AT5G14250	Q8W575	524.5807	XP_016512793.1	COP9 signalosome complex subunit 3-like	3	QRYDFDDFDSVPQR	QRYDFDDFDSVPQR	29789.2950	38	10	22	49.62	243	14	Yes	Fu H, Reis N, Lee Y, Glickman MH, Vierstra RD. Subunit interaction maps for the regulatory particle of the 26S proteasome and the COP9 signalosome. EMBO J. 2001;20:7096–107; Gusmaroli G, Feng S, Deng XW. The Arabidopsis CSN5A and CSN5B subunits are present in distinct COP9 signalosome complexes, and mutations in their JAMM domains exhibit differential dominant negative effects on development. Pla…	0.38
APEX-GmCSN5	CSN3	COP9 signalosome complex subunit 3	AT5G14250	Q8W575	486.9550	XP_016512793.1	COP9 signalosome complex subunit 3-like	3	QRYDFDDFDSVPQR	QRYDFDDFDSVPQR	29789.2950	41	7	22	27.31	243	14	Yes	Fu H, Reis N, Lee Y, Glickman MH, Vierstra RD. Subunit interaction maps for the regulatory particle of the 26S proteasome and the COP9 signalosome. EMBO J. 2001;20:7096–107; Gusmaroli G, Feng S, Deng XW. The Arabidopsis CSN5A and CSN5B subunits are present in distinct COP9 signalosome complexes, and mutations in their JAMM domains exhibit differential dominant negative effects on development. Pla…	0.38
APEX-GmCSN5	CSN3	COP9 signalosome complex subunit 3	AT5G14250	Q8W575	1198.6950	XP_016512793.1	COP9 signalosome complex subunit 3-like	3	QRYDFDDLDSVPQR	QRYDFDDLDSVPQR	48770.1155	73	13	36	37.38	411	14	Yes	Fu H, Reis N, Lee Y, Glickman MH, Vierstra RD. Subunit interaction maps for the regulatory particle of the 26S proteasome and the COP9 signalosome. EMBO J. 2001;20:7096–107; Gusmaroli G, Feng S, Deng XW. The Arabidopsis CSN5A and CSN5B subunits are present in distinct COP9 signalosome complexes, and mutations in their JAMM domains exhibit differential dominant negative effects on development. Pla…	0.38
APEX-GmCSN5	CSN3	COP9 signalosome complex subunit 3	AT5G14250	Q8W575	403.6062	XP_016512793.1	COP9 signalosome complex subunit 3-like	3	QRYDFDDLDSVPQR	QRYDFDDLDSVPQR	48770.1155	35	9	36	27.34	411	14	Yes	Fu H, Reis N, Lee Y, Glickman MH, Vierstra RD. Subunit interaction maps for the regulatory particle of the 26S proteasome and the COP9 signalosome. EMBO J. 2001;20:7096–107; Gusmaroli G, Feng S, Deng XW. The Arabidopsis CSN5A and CSN5B subunits are present in distinct COP9 signalosome complexes, and mutations in their JAMM domains exhibit differential dominant negative effects on development. Pla…	0.38
APEX-GmCSN5	CSN3	COP9 signalosome complex subunit 3	AT5G14250	Q8W575	581.7213	XP_016512793.1	COP9 signalosome complex subunit 3-like	3	QRYDFDDLDSVPQR	QRYDFDDLDSVPQR	48770.1155	37	5	36	16.36	411	14	Yes	Fu H, Reis N, Lee Y, Glickman MH, Vierstra RD. Subunit interaction maps for the regulatory particle of the 26S proteasome and the COP9 signalosome. EMBO J. 2001;20:7096–107; Gusmaroli G, Feng S, Deng XW. The Arabidopsis CSN5A and CSN5B subunits are present in distinct COP9 signalosome complexes, and mutations in their JAMM domains exhibit differential dominant negative effects on development. Pla…	0.38
APEX-GmCSN5	CSN3	COP9 signalosome complex subunit 3	AT5G14250	Q8W575	5059.3750	XP_016512793.1	COP9 signalosome complex subunit 3-like	3	QSEELLHSDFAR	QSEELLHSDFAR	49016.4283	111	14	36	39.95	33	12	Yes	Fu H, Reis N, Lee Y, Glickman MH, Vierstra RD. Subunit interaction maps for the regulatory particle of the 26S proteasome and the COP9 signalosome. EMBO J. 2001;20:7096–107; Gusmaroli G, Feng S, Deng XW. The Arabidopsis CSN5A and CSN5B subunits are present in distinct COP9 signalosome complexes, and mutations in their JAMM domains exhibit differential dominant negative effects on development. Pla…	0.38
APEX-GmCSN5	CSN3	COP9 signalosome complex subunit 3	AT5G14250	Q8W575	3946.8930	XP_016512793.1	COP9 signalosome complex subunit 3-like	3	QSEELLHSDFAR	QSEELLHSDFAR	45689.6688	78	12	35	39.00	33	12	Yes	Fu H, Reis N, Lee Y, Glickman MH, Vierstra RD. Subunit interaction maps for the regulatory particle of the 26S proteasome and the COP9 signalosome. EMBO J. 2001;20:7096–107; Gusmaroli G, Feng S, Deng XW. The Arabidopsis CSN5A and CSN5B subunits are present in distinct COP9 signalosome complexes, and mutations in their JAMM domains exhibit differential dominant negative effects on development. Pla…	0.38
APEX-GmCSN5	CSN3	COP9 signalosome complex subunit 3	AT5G14250	Q8W575	1509.9440	XP_016512793.1	COP9 signalosome complex subunit 3-like	3	QSEELLHSDFAR	QSEELLHSDFAR	49016.4283	73	13	36	43.46	33	12	Yes	Fu H, Reis N, Lee Y, Glickman MH, Vierstra RD. Subunit interaction maps for the regulatory particle of the 26S proteasome and the COP9 signalosome. EMBO J. 2001;20:7096–107; Gusmaroli G, Feng S, Deng XW. The Arabidopsis CSN5A and CSN5B subunits are present in distinct COP9 signalosome complexes, and mutations in their JAMM domains exhibit differential dominant negative effects on development. Pla…	0.38
APEX-GmCSN5	CSN3	COP9 signalosome complex subunit 3	AT5G14250	Q8W575	5059.3750	XP_016512793.1	COP9 signalosome complex subunit 3-like	3	QVVSSMYKR	QVVSSMYKR	49016.4283	111	14	36	39.95	296	9	Yes	Fu H, Reis N, Lee Y, Glickman MH, Vierstra RD. Subunit interaction maps for the regulatory particle of the 26S proteasome and the COP9 signalosome. EMBO J. 2001;20:7096–107; Gusmaroli G, Feng S, Deng XW. The Arabidopsis CSN5A and CSN5B subunits are present in distinct COP9 signalosome complexes, and mutations in their JAMM domains exhibit differential dominant negative effects on development. Pla…	0.38
APEX-GmCSN5	CSN3	COP9 signalosome complex subunit 3	AT5G14250	Q8W575	3946.8930	XP_016512793.1	COP9 signalosome complex subunit 3-like	3	QVVSSMYKR	QVVSSMYKR	45689.6688	78	12	35	39.00	296	9	Yes	Fu H, Reis N, Lee Y, Glickman MH, Vierstra RD. Subunit interaction maps for the regulatory particle of the 26S proteasome and the COP9 signalosome. EMBO J. 2001;20:7096–107; Gusmaroli G, Feng S, Deng XW. The Arabidopsis CSN5A and CSN5B subunits are present in distinct COP9 signalosome complexes, and mutations in their JAMM domains exhibit differential dominant negative effects on development. Pla…	0.38
APEX-GmCSN5	CSN3	COP9 signalosome complex subunit 3	AT5G14250	Q8W575	1487.7120	XP_016512793.1	COP9 signalosome complex subunit 3-like	3	QVVSSMYKR	QVVSSMYKR	47180.5006	68	12	36	38.65	296	9	Yes	Fu H, Reis N, Lee Y, Glickman MH, Vierstra RD. Subunit interaction maps for the regulatory particle of the 26S proteasome and the COP9 signalosome. EMBO J. 2001;20:7096–107; Gusmaroli G, Feng S, Deng XW. The Arabidopsis CSN5A and CSN5B subunits are present in distinct COP9 signalosome complexes, and mutations in their JAMM domains exhibit differential dominant negative effects on development. Pla…	0.38
APEX-GmCSN5	CSN3	COP9 signalosome complex subunit 3	AT5G14250	Q8W575	1198.6950	XP_016512793.1	COP9 signalosome complex subunit 3-like	3	QVVSSMYKR	QVVSSMYKR	48770.1155	73	13	36	37.38	296	9	Yes	Fu H, Reis N, Lee Y, Glickman MH, Vierstra RD. Subunit interaction maps for the regulatory particle of the 26S proteasome and the COP9 signalosome. EMBO J. 2001;20:7096–107; Gusmaroli G, Feng S, Deng XW. The Arabidopsis CSN5A and CSN5B subunits are present in distinct COP9 signalosome complexes, and mutations in their JAMM domains exhibit differential dominant negative effects on development. Pla…	0.38
APEX-GmCSN5	CSN3	COP9 signalosome complex subunit 3	AT5G14250	Q8W575	1197.2360	XP_016512793.1	COP9 signalosome complex subunit 3-like	3	QVVSSMYKR	QVVSSMYKR	29789.2950	55	10	22	46.15	128	9	Yes	Fu H, Reis N, Lee Y, Glickman MH, Vierstra RD. Subunit interaction maps for the regulatory particle of the 26S proteasome and the COP9 signalosome. EMBO J. 2001;20:7096–107; Gusmaroli G, Feng S, Deng XW. The Arabidopsis CSN5A and CSN5B subunits are present in distinct COP9 signalosome complexes, and mutations in their JAMM domains exhibit differential dominant negative effects on development. Pla…	0.38
APEX-GmCSN5	CSN3	COP9 signalosome complex subunit 3	AT5G14250	Q8W575	571.0718	XP_016512793.1	COP9 signalosome complex subunit 3-like	3	TCAMIEYIDSSMKR	TCAMIEYIDSSMKR	49022.4614	45	12	36	36.68	368	14	Yes	Fu H, Reis N, Lee Y, Glickman MH, Vierstra RD. Subunit interaction maps for the regulatory particle of the 26S proteasome and the COP9 signalosome. EMBO J. 2001;20:7096–107; Gusmaroli G, Feng S, Deng XW. The Arabidopsis CSN5A and CSN5B subunits are present in distinct COP9 signalosome complexes, and mutations in their JAMM domains exhibit differential dominant negative effects on development. Pla…	0.38
APEX-GmCSN5	CSN3	COP9 signalosome complex subunit 3	AT5G14250	Q8W575	524.5807	XP_016512793.1	COP9 signalosome complex subunit 3-like	3	TCAMIEYIDSSMKR	TCAMIEYIDSSMKR	29789.2950	38	10	22	49.62	200	14	Yes	Fu H, Reis N, Lee Y, Glickman MH, Vierstra RD. Subunit interaction maps for the regulatory particle of the 26S proteasome and the COP9 signalosome. EMBO J. 2001;20:7096–107; Gusmaroli G, Feng S, Deng XW. The Arabidopsis CSN5A and CSN5B subunits are present in distinct COP9 signalosome complexes, and mutations in their JAMM domains exhibit differential dominant negative effects on development. Pla…	0.38
APEX-GmCSN5	CSN3	COP9 signalosome complex subunit 3	AT5G14250	Q8W575	1487.7120	XP_016512793.1	COP9 signalosome complex subunit 3-like	3	TFSQPYLELANSYGTGK	TFSQPYLELANSYGTGK	47180.5006	68	12	36	38.65	254	17	Yes	Fu H, Reis N, Lee Y, Glickman MH, Vierstra RD. Subunit interaction maps for the regulatory particle of the 26S proteasome and the COP9 signalosome. EMBO J. 2001;20:7096–107; Gusmaroli G, Feng S, Deng XW. The Arabidopsis CSN5A and CSN5B subunits are present in distinct COP9 signalosome complexes, and mutations in their JAMM domains exhibit differential dominant negative effects on development. Pla…	0.38
APEX-GmCSN5	CSN3	COP9 signalosome complex subunit 3	AT5G14250	Q8W575	1197.2360	XP_016512793.1	COP9 signalosome complex subunit 3-like	3	TFSQPYLELANSYGTGK	TFSQPYLELANSYGTGK	29789.2950	55	10	22	46.15	86	17	Yes	Fu H, Reis N, Lee Y, Glickman MH, Vierstra RD. Subunit interaction maps for the regulatory particle of the 26S proteasome and the COP9 signalosome. EMBO J. 2001;20:7096–107; Gusmaroli G, Feng S, Deng XW. The Arabidopsis CSN5A and CSN5B subunits are present in distinct COP9 signalosome complexes, and mutations in their JAMM domains exhibit differential dominant negative effects on development. Pla…	0.38
APEX-GmCSN5	CSN3	COP9 signalosome complex subunit 3	AT5G14250	Q8W575	571.0718	XP_016512793.1	COP9 signalosome complex subunit 3-like	3	TFSQPYLELANSYGTGK	TFSQPYLELANSYGTGK	49022.4614	45	12	36	36.68	254	17	Yes	Fu H, Reis N, Lee Y, Glickman MH, Vierstra RD. Subunit interaction maps for the regulatory particle of the 26S proteasome and the COP9 signalosome. EMBO J. 2001;20:7096–107; Gusmaroli G, Feng S, Deng XW. The Arabidopsis CSN5A and CSN5B subunits are present in distinct COP9 signalosome complexes, and mutations in their JAMM domains exhibit differential dominant negative effects on development. Pla…	0.38
APEX-GmCSN5	CSN3	COP9 signalosome complex subunit 3	AT5G14250	Q8W575	524.5807	XP_016512793.1	COP9 signalosome complex subunit 3-like	3	TFSQPYLELANSYGTGK	TFSQPYLELANSYGTGK	29789.2950	38	10	22	49.62	86	17	Yes	Fu H, Reis N, Lee Y, Glickman MH, Vierstra RD. Subunit interaction maps for the regulatory particle of the 26S proteasome and the COP9 signalosome. EMBO J. 2001;20:7096–107; Gusmaroli G, Feng S, Deng XW. The Arabidopsis CSN5A and CSN5B subunits are present in distinct COP9 signalosome complexes, and mutations in their JAMM domains exhibit differential dominant negative effects on development. Pla…	0.38
APEX-GmCSN5	CSN3	COP9 signalosome complex subunit 3	AT5G14250	Q8W575	486.9550	XP_016512793.1	COP9 signalosome complex subunit 3-like	3	TFSQPYLELANSYGTGK	TFSQPYLELANSYGTGK	29789.2950	41	7	22	27.31	86	17	Yes	Fu H, Reis N, Lee Y, Glickman MH, Vierstra RD. Subunit interaction maps for the regulatory particle of the 26S proteasome and the COP9 signalosome. EMBO J. 2001;20:7096–107; Gusmaroli G, Feng S, Deng XW. The Arabidopsis CSN5A and CSN5B subunits are present in distinct COP9 signalosome complexes, and mutations in their JAMM domains exhibit differential dominant negative effects on development. Pla…	0.38
APEX-GmCSN5	CSN3	COP9 signalosome complex subunit 3	AT5G14250	Q8W575	338.2234	XP_016512793.1	COP9 signalosome complex subunit 3-like	3	TFSQPYLELANSYGTGK	TFSQPYLELANSYGTGK	47180.5006	28	5	36	15.46	254	17	Yes	Fu H, Reis N, Lee Y, Glickman MH, Vierstra RD. Subunit interaction maps for the regulatory particle of the 26S proteasome and the COP9 signalosome. EMBO J. 2001;20:7096–107; Gusmaroli G, Feng S, Deng XW. The Arabidopsis CSN5A and CSN5B subunits are present in distinct COP9 signalosome complexes, and mutations in their JAMM domains exhibit differential dominant negative effects on development. Pla…	0.38
APEX-GmCSN5	CSN3	COP9 signalosome complex subunit 3	AT5G14250	Q8W575	1487.7120	XP_016512793.1	COP9 signalosome complex subunit 3-like	3	TGISILEDDIFEVDQPR	TGISILEDDIFEVDQPR	47180.5006	68	12	36	38.65	161	17	Yes	Fu H, Reis N, Lee Y, Glickman MH, Vierstra RD. Subunit interaction maps for the regulatory particle of the 26S proteasome and the COP9 signalosome. EMBO J. 2001;20:7096–107; Gusmaroli G, Feng S, Deng XW. The Arabidopsis CSN5A and CSN5B subunits are present in distinct COP9 signalosome complexes, and mutations in their JAMM domains exhibit differential dominant negative effects on development. Pla…	0.38
APEX-GmCSN5	CSN3	COP9 signalosome complex subunit 3	AT5G14250	Q8W575	571.0718	XP_016512793.1	COP9 signalosome complex subunit 3-like	3	TGISILEDDIFEVDQPR	TGISILEDDIFEVDQPR	49022.4614	45	12	36	36.68	161	17	Yes	Fu H, Reis N, Lee Y, Glickman MH, Vierstra RD. Subunit interaction maps for the regulatory particle of the 26S proteasome and the COP9 signalosome. EMBO J. 2001;20:7096–107; Gusmaroli G, Feng S, Deng XW. The Arabidopsis CSN5A and CSN5B subunits are present in distinct COP9 signalosome complexes, and mutations in their JAMM domains exhibit differential dominant negative effects on development. Pla…	0.38
APEX-GmCSN5	CSN3	COP9 signalosome complex subunit 3	AT5G14250	Q8W575	338.2234	XP_016512793.1	COP9 signalosome complex subunit 3-like	3	TGISILEDDIFEVDQPR	TGISILEDDIFEVDQPR	47180.5006	28	5	36	15.46	161	17	Yes	Fu H, Reis N, Lee Y, Glickman MH, Vierstra RD. Subunit interaction maps for the regulatory particle of the 26S proteasome and the COP9 signalosome. EMBO J. 2001;20:7096–107; Gusmaroli G, Feng S, Deng XW. The Arabidopsis CSN5A and CSN5B subunits are present in distinct COP9 signalosome complexes, and mutations in their JAMM domains exhibit differential dominant negative effects on development. Pla…	0.38
APEX-GmCSN5	CSN3	COP9 signalosome complex subunit 3	AT5G14250	Q8W575	5059.3750	XP_016512793.1	COP9 signalosome complex subunit 3-like	3	TGITVLEDDIYEIDQPR	TGITVLEDDIYEIDQPR	49016.4283	111	14	36	39.95	161	17	Yes	Fu H, Reis N, Lee Y, Glickman MH, Vierstra RD. Subunit interaction maps for the regulatory particle of the 26S proteasome and the COP9 signalosome. EMBO J. 2001;20:7096–107; Gusmaroli G, Feng S, Deng XW. The Arabidopsis CSN5A and CSN5B subunits are present in distinct COP9 signalosome complexes, and mutations in their JAMM domains exhibit differential dominant negative effects on development. Pla…	0.38
APEX-GmCSN5	CSN3	COP9 signalosome complex subunit 3	AT5G14250	Q8W575	3946.8930	XP_016512793.1	COP9 signalosome complex subunit 3-like	3	TGITVLEDDIYEIDQPR	TGITVLEDDIYEIDQPR	45689.6688	78	12	35	39.00	161	17	Yes	Fu H, Reis N, Lee Y, Glickman MH, Vierstra RD. Subunit interaction maps for the regulatory particle of the 26S proteasome and the COP9 signalosome. EMBO J. 2001;20:7096–107; Gusmaroli G, Feng S, Deng XW. The Arabidopsis CSN5A and CSN5B subunits are present in distinct COP9 signalosome complexes, and mutations in their JAMM domains exhibit differential dominant negative effects on development. Pla…	0.38
APEX-GmCSN5	CSN3	COP9 signalosome complex subunit 3	AT5G14250	Q8W575	1509.9440	XP_016512793.1	COP9 signalosome complex subunit 3-like	3	TGITVLEDDIYEIDQPR	TGITVLEDDIYEIDQPR	49016.4283	73	13	36	43.46	161	17	Yes	Fu H, Reis N, Lee Y, Glickman MH, Vierstra RD. Subunit interaction maps for the regulatory particle of the 26S proteasome and the COP9 signalosome. EMBO J. 2001;20:7096–107; Gusmaroli G, Feng S, Deng XW. The Arabidopsis CSN5A and CSN5B subunits are present in distinct COP9 signalosome complexes, and mutations in their JAMM domains exhibit differential dominant negative effects on development. Pla…	0.38
APEX-GmCSN5	CSN3	COP9 signalosome complex subunit 3	AT5G14250	Q8W575	4570.2780	XP_016512793.1	COP9 signalosome complex subunit 3-like	3	TGITVLEDDIYEIDQPR	TGITVLEDDIYEIDQPR	49016.4283	95	11	36	33.88	161	17	Yes	Fu H, Reis N, Lee Y, Glickman MH, Vierstra RD. Subunit interaction maps for the regulatory particle of the 26S proteasome and the COP9 signalosome. EMBO J. 2001;20:7096–107; Gusmaroli G, Feng S, Deng XW. The Arabidopsis CSN5A and CSN5B subunits are present in distinct COP9 signalosome complexes, and mutations in their JAMM domains exhibit differential dominant negative effects on development. Pla…	0.38
APEX-GmCSN5	CSN3	COP9 signalosome complex subunit 3	AT5G14250	Q8W575	2739.1540	XP_016512793.1	COP9 signalosome complex subunit 3-like	3	TGITVLEDDIYEIDQPR	TGITVLEDDIYEIDQPR	49016.4283	79	12	36	34.58	161	17	Yes	Fu H, Reis N, Lee Y, Glickman MH, Vierstra RD. Subunit interaction maps for the regulatory particle of the 26S proteasome and the COP9 signalosome. EMBO J. 2001;20:7096–107; Gusmaroli G, Feng S, Deng XW. The Arabidopsis CSN5A and CSN5B subunits are present in distinct COP9 signalosome complexes, and mutations in their JAMM domains exhibit differential dominant negative effects on development. Pla…	0.38
APEX-GmCSN5	CSN3	COP9 signalosome complex subunit 3	AT5G14250	Q8W575	1198.6950	XP_016512793.1	COP9 signalosome complex subunit 3-like	3	TGVSILEDDIFEVDQPR	TGVSILEDDIFEVDQPR	48770.1155	73	13	36	37.38	161	17	Yes	Fu H, Reis N, Lee Y, Glickman MH, Vierstra RD. Subunit interaction maps for the regulatory particle of the 26S proteasome and the COP9 signalosome. EMBO J. 2001;20:7096–107; Gusmaroli G, Feng S, Deng XW. The Arabidopsis CSN5A and CSN5B subunits are present in distinct COP9 signalosome complexes, and mutations in their JAMM domains exhibit differential dominant negative effects on development. Pla…	0.38
APEX-GmCSN5	CSN3	COP9 signalosome complex subunit 3	AT5G14250	Q8W575	403.6062	XP_016512793.1	COP9 signalosome complex subunit 3-like	3	TGVSILEDDIFEVDQPR	TGVSILEDDIFEVDQPR	48770.1155	35	9	36	27.34	161	17	Yes	Fu H, Reis N, Lee Y, Glickman MH, Vierstra RD. Subunit interaction maps for the regulatory particle of the 26S proteasome and the COP9 signalosome. EMBO J. 2001;20:7096–107; Gusmaroli G, Feng S, Deng XW. The Arabidopsis CSN5A and CSN5B subunits are present in distinct COP9 signalosome complexes, and mutations in their JAMM domains exhibit differential dominant negative effects on development. Pla…	0.38
APEX-GmCSN5	CSN3	COP9 signalosome complex subunit 3	AT5G14250	Q8W575	581.7213	XP_016512793.1	COP9 signalosome complex subunit 3-like	3	TGVSILEDDIFEVDQPR	TGVSILEDDIFEVDQPR	48770.1155	37	5	36	16.36	161	17	Yes	Fu H, Reis N, Lee Y, Glickman MH, Vierstra RD. Subunit interaction maps for the regulatory particle of the 26S proteasome and the COP9 signalosome. EMBO J. 2001;20:7096–107; Gusmaroli G, Feng S, Deng XW. The Arabidopsis CSN5A and CSN5B subunits are present in distinct COP9 signalosome complexes, and mutations in their JAMM domains exhibit differential dominant negative effects on development. Pla…	0.38
APEX-GmCSN5	CSN3	COP9 signalosome complex subunit 3	AT5G14250	Q8W575	964.3222	XP_016512793.1	COP9 signalosome complex subunit 3-like	3	TGVSILEDDIFEVDQPR	TGVSILEDDIFEVDQPR	48770.1155	37	6	36	15.42	161	17	Yes	Fu H, Reis N, Lee Y, Glickman MH, Vierstra RD. Subunit interaction maps for the regulatory particle of the 26S proteasome and the COP9 signalosome. EMBO J. 2001;20:7096–107; Gusmaroli G, Feng S, Deng XW. The Arabidopsis CSN5A and CSN5B subunits are present in distinct COP9 signalosome complexes, and mutations in their JAMM domains exhibit differential dominant negative effects on development. Pla…	0.38
APEX-GmCSN5	CSN3	COP9 signalosome complex subunit 3	AT5G14250	Q8W575	707.5874	XP_016512793.1	COP9 signalosome complex subunit 3-like	3	TGVSILEDDIFEVDQPR	TGVSILEDDIFEVDQPR	23523.1888	21	3	16	14.42	161	17	Yes	Fu H, Reis N, Lee Y, Glickman MH, Vierstra RD. Subunit interaction maps for the regulatory particle of the 26S proteasome and the COP9 signalosome. EMBO J. 2001;20:7096–107; Gusmaroli G, Feng S, Deng XW. The Arabidopsis CSN5A and CSN5B subunits are present in distinct COP9 signalosome complexes, and mutations in their JAMM domains exhibit differential dominant negative effects on development. Pla…	0.38
APEX-GmCSN5	CSN3	COP9 signalosome complex subunit 3	AT5G14250	Q8W575	1198.6950	XP_016512793.1	COP9 signalosome complex subunit 3-like	3	TTSQPYLELANSYGTGK	TTSQPYLELANSYGTGK	48770.1155	73	13	36	37.38	254	17	Yes	Fu H, Reis N, Lee Y, Glickman MH, Vierstra RD. Subunit interaction maps for the regulatory particle of the 26S proteasome and the COP9 signalosome. EMBO J. 2001;20:7096–107; Gusmaroli G, Feng S, Deng XW. The Arabidopsis CSN5A and CSN5B subunits are present in distinct COP9 signalosome complexes, and mutations in their JAMM domains exhibit differential dominant negative effects on development. Pla…	0.38
APEX-GmCSN5	CSN3	COP9 signalosome complex subunit 3	AT5G14250	Q8W575	403.6062	XP_016512793.1	COP9 signalosome complex subunit 3-like	3	TTSQPYLELANSYGTGK	TTSQPYLELANSYGTGK	48770.1155	35	9	36	27.34	254	17	Yes	Fu H, Reis N, Lee Y, Glickman MH, Vierstra RD. Subunit interaction maps for the regulatory particle of the 26S proteasome and the COP9 signalosome. EMBO J. 2001;20:7096–107; Gusmaroli G, Feng S, Deng XW. The Arabidopsis CSN5A and CSN5B subunits are present in distinct COP9 signalosome complexes, and mutations in their JAMM domains exhibit differential dominant negative effects on development. Pla…	0.38
APEX-GmCSN5	CSN3	COP9 signalosome complex subunit 3	AT5G14250	Q8W575	581.7213	XP_016512793.1	COP9 signalosome complex subunit 3-like	3	TTSQPYLELANSYGTGK	TTSQPYLELANSYGTGK	48770.1155	37	5	36	16.36	254	17	Yes	Fu H, Reis N, Lee Y, Glickman MH, Vierstra RD. Subunit interaction maps for the regulatory particle of the 26S proteasome and the COP9 signalosome. EMBO J. 2001;20:7096–107; Gusmaroli G, Feng S, Deng XW. The Arabidopsis CSN5A and CSN5B subunits are present in distinct COP9 signalosome complexes, and mutations in their JAMM domains exhibit differential dominant negative effects on development. Pla…	0.38
APEX-GmCSN5	CSN3	COP9 signalosome complex subunit 3	AT5G14250	Q8W575	964.3222	XP_016512793.1	COP9 signalosome complex subunit 3-like	3	TTSQPYLELANSYGTGK	TTSQPYLELANSYGTGK	48770.1155	37	6	36	15.42	254	17	Yes	Fu H, Reis N, Lee Y, Glickman MH, Vierstra RD. Subunit interaction maps for the regulatory particle of the 26S proteasome and the COP9 signalosome. EMBO J. 2001;20:7096–107; Gusmaroli G, Feng S, Deng XW. The Arabidopsis CSN5A and CSN5B subunits are present in distinct COP9 signalosome complexes, and mutations in their JAMM domains exhibit differential dominant negative effects on development. Pla…	0.38
APEX-GmCSN5	CSN3	COP9 signalosome complex subunit 3	AT5G14250	Q8W575	5059.3750	XP_016512793.1	COP9 signalosome complex subunit 3-like	3	TYAQPYLELASSYGSGK	TYAQPYLELASSYGSGK	49016.4283	111	14	36	39.95	254	17	Yes	Fu H, Reis N, Lee Y, Glickman MH, Vierstra RD. Subunit interaction maps for the regulatory particle of the 26S proteasome and the COP9 signalosome. EMBO J. 2001;20:7096–107; Gusmaroli G, Feng S, Deng XW. The Arabidopsis CSN5A and CSN5B subunits are present in distinct COP9 signalosome complexes, and mutations in their JAMM domains exhibit differential dominant negative effects on development. Pla…	0.38
APEX-GmCSN5	CSN3	COP9 signalosome complex subunit 3	AT5G14250	Q8W575	3946.8930	XP_016512793.1	COP9 signalosome complex subunit 3-like	3	TYAQPYLELASSYGSGK	TYAQPYLELASSYGSGK	45689.6688	78	12	35	39.00	254	17	Yes	Fu H, Reis N, Lee Y, Glickman MH, Vierstra RD. Subunit interaction maps for the regulatory particle of the 26S proteasome and the COP9 signalosome. EMBO J. 2001;20:7096–107; Gusmaroli G, Feng S, Deng XW. The Arabidopsis CSN5A and CSN5B subunits are present in distinct COP9 signalosome complexes, and mutations in their JAMM domains exhibit differential dominant negative effects on development. Pla…	0.38
APEX-GmCSN5	CSN3	COP9 signalosome complex subunit 3	AT5G14250	Q8W575	1509.9440	XP_016512793.1	COP9 signalosome complex subunit 3-like	3	TYAQPYLELASSYGSGK	TYAQPYLELASSYGSGK	49016.4283	73	13	36	43.46	254	17	Yes	Fu H, Reis N, Lee Y, Glickman MH, Vierstra RD. Subunit interaction maps for the regulatory particle of the 26S proteasome and the COP9 signalosome. EMBO J. 2001;20:7096–107; Gusmaroli G, Feng S, Deng XW. The Arabidopsis CSN5A and CSN5B subunits are present in distinct COP9 signalosome complexes, and mutations in their JAMM domains exhibit differential dominant negative effects on development. Pla…	0.38
APEX-GmCSN5	CSN3	COP9 signalosome complex subunit 3	AT5G14250	Q8W575	4570.2780	XP_016512793.1	COP9 signalosome complex subunit 3-like	3	TYAQPYLELASSYGSGK	TYAQPYLELASSYGSGK	49016.4283	95	11	36	33.88	254	17	Yes	Fu H, Reis N, Lee Y, Glickman MH, Vierstra RD. Subunit interaction maps for the regulatory particle of the 26S proteasome and the COP9 signalosome. EMBO J. 2001;20:7096–107; Gusmaroli G, Feng S, Deng XW. The Arabidopsis CSN5A and CSN5B subunits are present in distinct COP9 signalosome complexes, and mutations in their JAMM domains exhibit differential dominant negative effects on development. Pla…	0.38
APEX-GmCSN5	CSN3	COP9 signalosome complex subunit 3	AT5G14250	Q8W575	2739.1540	XP_016512793.1	COP9 signalosome complex subunit 3-like	3	TYAQPYLELASSYGSGK	TYAQPYLELASSYGSGK	49016.4283	79	12	36	34.58	254	17	Yes	Fu H, Reis N, Lee Y, Glickman MH, Vierstra RD. Subunit interaction maps for the regulatory particle of the 26S proteasome and the COP9 signalosome. EMBO J. 2001;20:7096–107; Gusmaroli G, Feng S, Deng XW. The Arabidopsis CSN5A and CSN5B subunits are present in distinct COP9 signalosome complexes, and mutations in their JAMM domains exhibit differential dominant negative effects on development. Pla…	0.38
APEX-GmCSN5	CSN3	COP9 signalosome complex subunit 3	AT5G14250	Q8W575	1197.2360	XP_016512793.1	COP9 signalosome complex subunit 3-like	3	YDFDDFDSVPQR	YDFDDFDSVPQR	29789.2950	55	10	22	46.15	245	12	Yes	Fu H, Reis N, Lee Y, Glickman MH, Vierstra RD. Subunit interaction maps for the regulatory particle of the 26S proteasome and the COP9 signalosome. EMBO J. 2001;20:7096–107; Gusmaroli G, Feng S, Deng XW. The Arabidopsis CSN5A and CSN5B subunits are present in distinct COP9 signalosome complexes, and mutations in their JAMM domains exhibit differential dominant negative effects on development. Pla…	0.38
APEX-GmCSN5	CSN3	COP9 signalosome complex subunit 3	AT5G14250	Q8W575	571.0718	XP_016512793.1	COP9 signalosome complex subunit 3-like	3	YDFDDFDSVPQR	YDFDDFDSVPQR	49022.4614	45	12	36	36.68	413	12	Yes	Fu H, Reis N, Lee Y, Glickman MH, Vierstra RD. Subunit interaction maps for the regulatory particle of the 26S proteasome and the COP9 signalosome. EMBO J. 2001;20:7096–107; Gusmaroli G, Feng S, Deng XW. The Arabidopsis CSN5A and CSN5B subunits are present in distinct COP9 signalosome complexes, and mutations in their JAMM domains exhibit differential dominant negative effects on development. Pla…	0.38
APEX-GmCSN5	CSN3	COP9 signalosome complex subunit 3	AT5G14250	Q8W575	524.5807	XP_016512793.1	COP9 signalosome complex subunit 3-like	3	YDFDDFDSVPQR	YDFDDFDSVPQR	29789.2950	38	10	22	49.62	245	12	Yes	Fu H, Reis N, Lee Y, Glickman MH, Vierstra RD. Subunit interaction maps for the regulatory particle of the 26S proteasome and the COP9 signalosome. EMBO J. 2001;20:7096–107; Gusmaroli G, Feng S, Deng XW. The Arabidopsis CSN5A and CSN5B subunits are present in distinct COP9 signalosome complexes, and mutations in their JAMM domains exhibit differential dominant negative effects on development. Pla…	0.38
APEX-GmCSN5	CSN3	COP9 signalosome complex subunit 3	AT5G14250	Q8W575	486.9550	XP_016512793.1	COP9 signalosome complex subunit 3-like	3	YDFDDFDSVPQR	YDFDDFDSVPQR	29789.2950	41	7	22	27.31	245	12	Yes	Fu H, Reis N, Lee Y, Glickman MH, Vierstra RD. Subunit interaction maps for the regulatory particle of the 26S proteasome and the COP9 signalosome. EMBO J. 2001;20:7096–107; Gusmaroli G, Feng S, Deng XW. The Arabidopsis CSN5A and CSN5B subunits are present in distinct COP9 signalosome complexes, and mutations in their JAMM domains exhibit differential dominant negative effects on development. Pla…	0.38
APEX-GmCSN5	CSN3	COP9 signalosome complex subunit 3	AT5G14250	Q8W575	571.0718	XP_016512793.1	COP9 signalosome complex subunit 3-like	3	YDFDDFDSVPQRFNI	YDFDDFDSVPQRFNI	49022.4614	45	12	36	36.68	413	15	Yes	Fu H, Reis N, Lee Y, Glickman MH, Vierstra RD. Subunit interaction maps for the regulatory particle of the 26S proteasome and the COP9 signalosome. EMBO J. 2001;20:7096–107; Gusmaroli G, Feng S, Deng XW. The Arabidopsis CSN5A and CSN5B subunits are present in distinct COP9 signalosome complexes, and mutations in their JAMM domains exhibit differential dominant negative effects on development. Pla…	0.38
APEX-GmCSN5	CSN3	COP9 signalosome complex subunit 3	AT5G14250	Q8W575	524.5807	XP_016512793.1	COP9 signalosome complex subunit 3-like	3	YDFDDFDSVPQRFNI	YDFDDFDSVPQRFNI	29789.2950	38	10	22	49.62	245	15	Yes	Fu H, Reis N, Lee Y, Glickman MH, Vierstra RD. Subunit interaction maps for the regulatory particle of the 26S proteasome and the COP9 signalosome. EMBO J. 2001;20:7096–107; Gusmaroli G, Feng S, Deng XW. The Arabidopsis CSN5A and CSN5B subunits are present in distinct COP9 signalosome complexes, and mutations in their JAMM domains exhibit differential dominant negative effects on development. Pla…	0.38
APEX-GmCSN5	CSN4	COP9 signalosome complex subunit 4	AT5G42970	Q8L5U0	8801.7890	XP_016505206.1	COP9 signalosome complex subunit 4-like	3	AMIEHNLLSASK	AMIEHNLLSASK	45350.0027	134	15	28	42.57	301	12	Yes	Fu H, Reis N, Lee Y, Glickman MH, Vierstra RD. Subunit interaction maps for the regulatory particle of the 26S proteasome and the COP9 signalosome. EMBO J. 2001;20:7096–107; Serino G, Su H, Peng Z, Tsuge T, Wei N, Gu H, et al. Characterization of the last subunit of the Arabidopsis COP9 signalosome: implications for the overall structure and origin of the complex. Plant Cell. 2003;15:719–31; Gusm…	0.5
APEX-GmCSN5	CSN4	COP9 signalosome complex subunit 4	AT5G42970	Q8L5U0	8309.2090	XP_016505206.1	COP9 signalosome complex subunit 4-like	3	AMIEHNLLSASK	AMIEHNLLSASK	45350.9471	138	16	28	43.32	301	12	Yes	Fu H, Reis N, Lee Y, Glickman MH, Vierstra RD. Subunit interaction maps for the regulatory particle of the 26S proteasome and the COP9 signalosome. EMBO J. 2001;20:7096–107; Serino G, Su H, Peng Z, Tsuge T, Wei N, Gu H, et al. Characterization of the last subunit of the Arabidopsis COP9 signalosome: implications for the overall structure and origin of the complex. Plant Cell. 2003;15:719–31; Gusm…	0.5
APEX-GmCSN5	CSN4	COP9 signalosome complex subunit 4	AT5G42970	Q8L5U0	7419.3410	XP_016505206.1	COP9 signalosome complex subunit 4-like	3	EKLAELYESEQQWSK	EKLAELYESEQQWSK	45350.9471	182	18	28	49.62	99	15	Yes	Fu H, Reis N, Lee Y, Glickman MH, Vierstra RD. Subunit interaction maps for the regulatory particle of the 26S proteasome and the COP9 signalosome. EMBO J. 2001;20:7096–107; Serino G, Su H, Peng Z, Tsuge T, Wei N, Gu H, et al. Characterization of the last subunit of the Arabidopsis COP9 signalosome: implications for the overall structure and origin of the complex. Plant Cell. 2003;15:719–31; Gusm…	0.5
APEX-GmCSN5	CSN4	COP9 signalosome complex subunit 4	AT5G42970	Q8L5U0	11451.0800	XP_016505206.1	COP9 signalosome complex subunit 4-like	3	EKLAELYESEQQWSK	EKLAELYESEQQWSK	45350.9471	153	19	28	53.40	99	15	Yes	Fu H, Reis N, Lee Y, Glickman MH, Vierstra RD. Subunit interaction maps for the regulatory particle of the 26S proteasome and the COP9 signalosome. EMBO J. 2001;20:7096–107; Serino G, Su H, Peng Z, Tsuge T, Wei N, Gu H, et al. Characterization of the last subunit of the Arabidopsis COP9 signalosome: implications for the overall structure and origin of the complex. Plant Cell. 2003;15:719–31; Gusm…	0.5
APEX-GmCSN5	CSN4	COP9 signalosome complex subunit 4	AT5G42970	Q8L5U0	8309.2090	XP_016505206.1	COP9 signalosome complex subunit 4-like	3	EKLAELYESEQQWSK	EKLAELYESEQQWSK	45350.9471	138	16	28	43.32	99	15	Yes	Fu H, Reis N, Lee Y, Glickman MH, Vierstra RD. Subunit interaction maps for the regulatory particle of the 26S proteasome and the COP9 signalosome. EMBO J. 2001;20:7096–107; Serino G, Su H, Peng Z, Tsuge T, Wei N, Gu H, et al. Characterization of the last subunit of the Arabidopsis COP9 signalosome: implications for the overall structure and origin of the complex. Plant Cell. 2003;15:719–31; Gusm…	0.5
APEX-GmCSN5	CSN4	COP9 signalosome complex subunit 4	AT5G42970	Q8L5U0	11618.1500	XP_016505206.1	COP9 signalosome complex subunit 4-like	3	EKLAELYESEQQWSK	EKLAELYESEQQWSK	45350.9471	163	15	28	46.85	99	15	Yes	Fu H, Reis N, Lee Y, Glickman MH, Vierstra RD. Subunit interaction maps for the regulatory particle of the 26S proteasome and the COP9 signalosome. EMBO J. 2001;20:7096–107; Serino G, Su H, Peng Z, Tsuge T, Wei N, Gu H, et al. Characterization of the last subunit of the Arabidopsis COP9 signalosome: implications for the overall structure and origin of the complex. Plant Cell. 2003;15:719–31; Gusm…	0.5
APEX-GmCSN5	CSN4	COP9 signalosome complex subunit 4	AT5G42970	Q8L5U0	9580.8900	XP_016505206.1	COP9 signalosome complex subunit 4-like	3	EKLAVLYESEQQWSK	EKLAVLYESEQQWSK	45350.0027	134	17	28	45.59	99	15	Yes	Fu H, Reis N, Lee Y, Glickman MH, Vierstra RD. Subunit interaction maps for the regulatory particle of the 26S proteasome and the COP9 signalosome. EMBO J. 2001;20:7096–107; Serino G, Su H, Peng Z, Tsuge T, Wei N, Gu H, et al. Characterization of the last subunit of the Arabidopsis COP9 signalosome: implications for the overall structure and origin of the complex. Plant Cell. 2003;15:719–31; Gusm…	0.5
APEX-GmCSN5	CSN4	COP9 signalosome complex subunit 4	AT5G42970	Q8L5U0	11390.3300	XP_016505206.1	COP9 signalosome complex subunit 4-like	3	EKLAVLYESEQQWSK	EKLAVLYESEQQWSK	45350.0027	157	16	28	46.85	99	15	Yes	Fu H, Reis N, Lee Y, Glickman MH, Vierstra RD. Subunit interaction maps for the regulatory particle of the 26S proteasome and the COP9 signalosome. EMBO J. 2001;20:7096–107; Serino G, Su H, Peng Z, Tsuge T, Wei N, Gu H, et al. Characterization of the last subunit of the Arabidopsis COP9 signalosome: implications for the overall structure and origin of the complex. Plant Cell. 2003;15:719–31; Gusm…	0.5
APEX-GmCSN5	CSN4	COP9 signalosome complex subunit 4	AT5G42970	Q8L5U0	7419.3410	XP_016505206.1	COP9 signalosome complex subunit 4-like	3	EVAHYTLNQIQPR	EVAHYTLNQIQPR	45350.9471	182	18	28	49.62	74	13	Yes	Fu H, Reis N, Lee Y, Glickman MH, Vierstra RD. Subunit interaction maps for the regulatory particle of the 26S proteasome and the COP9 signalosome. EMBO J. 2001;20:7096–107; Serino G, Su H, Peng Z, Tsuge T, Wei N, Gu H, et al. Characterization of the last subunit of the Arabidopsis COP9 signalosome: implications for the overall structure and origin of the complex. Plant Cell. 2003;15:719–31; Gusm…	0.5
APEX-GmCSN5	CSN4	COP9 signalosome complex subunit 4	AT5G42970	Q8L5U0	6342.2870	XP_016505206.1	COP9 signalosome complex subunit 4-like	3	EVAHYTLNQIQPR	EVAHYTLNQIQPR	45350.0027	164	18	28	47.86	74	13	Yes	Fu H, Reis N, Lee Y, Glickman MH, Vierstra RD. Subunit interaction maps for the regulatory particle of the 26S proteasome and the COP9 signalosome. EMBO J. 2001;20:7096–107; Serino G, Su H, Peng Z, Tsuge T, Wei N, Gu H, et al. Characterization of the last subunit of the Arabidopsis COP9 signalosome: implications for the overall structure and origin of the complex. Plant Cell. 2003;15:719–31; Gusm…	0.5
APEX-GmCSN5	CSN4	COP9 signalosome complex subunit 4	AT5G42970	Q8L5U0	11451.0800	XP_016505206.1	COP9 signalosome complex subunit 4-like	3	EVAHYTLNQIQPR	EVAHYTLNQIQPR	45350.9471	153	19	28	53.40	74	13	Yes	Fu H, Reis N, Lee Y, Glickman MH, Vierstra RD. Subunit interaction maps for the regulatory particle of the 26S proteasome and the COP9 signalosome. EMBO J. 2001;20:7096–107; Serino G, Su H, Peng Z, Tsuge T, Wei N, Gu H, et al. Characterization of the last subunit of the Arabidopsis COP9 signalosome: implications for the overall structure and origin of the complex. Plant Cell. 2003;15:719–31; Gusm…	0.5
APEX-GmCSN5	CSN4	COP9 signalosome complex subunit 4	AT5G42970	Q8L5U0	9580.8900	XP_016505206.1	COP9 signalosome complex subunit 4-like	3	EVAHYTLNQIQPR	EVAHYTLNQIQPR	45350.0027	134	17	28	45.59	74	13	Yes	Fu H, Reis N, Lee Y, Glickman MH, Vierstra RD. Subunit interaction maps for the regulatory particle of the 26S proteasome and the COP9 signalosome. EMBO J. 2001;20:7096–107; Serino G, Su H, Peng Z, Tsuge T, Wei N, Gu H, et al. Characterization of the last subunit of the Arabidopsis COP9 signalosome: implications for the overall structure and origin of the complex. Plant Cell. 2003;15:719–31; Gusm…	0.5
APEX-GmCSN5	CSN4	COP9 signalosome complex subunit 4	AT5G42970	Q8L5U0	8801.7890	XP_016505206.1	COP9 signalosome complex subunit 4-like	3	EVAHYTLNQIQPR	EVAHYTLNQIQPR	45350.0027	134	15	28	42.57	74	13	Yes	Fu H, Reis N, Lee Y, Glickman MH, Vierstra RD. Subunit interaction maps for the regulatory particle of the 26S proteasome and the COP9 signalosome. EMBO J. 2001;20:7096–107; Serino G, Su H, Peng Z, Tsuge T, Wei N, Gu H, et al. Characterization of the last subunit of the Arabidopsis COP9 signalosome: implications for the overall structure and origin of the complex. Plant Cell. 2003;15:719–31; Gusm…	0.5
APEX-GmCSN5	CSN4	COP9 signalosome complex subunit 4	AT5G42970	Q8L5U0	8309.2090	XP_016505206.1	COP9 signalosome complex subunit 4-like	3	EVAHYTLNQIQPR	EVAHYTLNQIQPR	45350.9471	138	16	28	43.32	74	13	Yes	Fu H, Reis N, Lee Y, Glickman MH, Vierstra RD. Subunit interaction maps for the regulatory particle of the 26S proteasome and the COP9 signalosome. EMBO J. 2001;20:7096–107; Serino G, Su H, Peng Z, Tsuge T, Wei N, Gu H, et al. Characterization of the last subunit of the Arabidopsis COP9 signalosome: implications for the overall structure and origin of the complex. Plant Cell. 2003;15:719–31; Gusm…	0.5
APEX-GmCSN5	CSN4	COP9 signalosome complex subunit 4	AT5G42970	Q8L5U0	11618.1500	XP_016505206.1	COP9 signalosome complex subunit 4-like	3	EVAHYTLNQIQPR	EVAHYTLNQIQPR	45350.9471	163	15	28	46.85	74	13	Yes	Fu H, Reis N, Lee Y, Glickman MH, Vierstra RD. Subunit interaction maps for the regulatory particle of the 26S proteasome and the COP9 signalosome. EMBO J. 2001;20:7096–107; Serino G, Su H, Peng Z, Tsuge T, Wei N, Gu H, et al. Characterization of the last subunit of the Arabidopsis COP9 signalosome: implications for the overall structure and origin of the complex. Plant Cell. 2003;15:719–31; Gusm…	0.5
APEX-GmCSN5	CSN4	COP9 signalosome complex subunit 4	AT5G42970	Q8L5U0	11390.3300	XP_016505206.1	COP9 signalosome complex subunit 4-like	3	EVAHYTLNQIQPR	EVAHYTLNQIQPR	45350.0027	157	16	28	46.85	74	13	Yes	Fu H, Reis N, Lee Y, Glickman MH, Vierstra RD. Subunit interaction maps for the regulatory particle of the 26S proteasome and the COP9 signalosome. EMBO J. 2001;20:7096–107; Serino G, Su H, Peng Z, Tsuge T, Wei N, Gu H, et al. Characterization of the last subunit of the Arabidopsis COP9 signalosome: implications for the overall structure and origin of the complex. Plant Cell. 2003;15:719–31; Gusm…	0.5
APEX-GmCSN5	CSN4	COP9 signalosome complex subunit 4	AT5G42970	Q8L5U0	7419.3410	XP_016505206.1	COP9 signalosome complex subunit 4-like	3	GLPIPV	GLPIPV	45350.9471	182	18	28	49.62	391	6	Yes	Fu H, Reis N, Lee Y, Glickman MH, Vierstra RD. Subunit interaction maps for the regulatory particle of the 26S proteasome and the COP9 signalosome. EMBO J. 2001;20:7096–107; Serino G, Su H, Peng Z, Tsuge T, Wei N, Gu H, et al. Characterization of the last subunit of the Arabidopsis COP9 signalosome: implications for the overall structure and origin of the complex. Plant Cell. 2003;15:719–31; Gusm…	0.5
APEX-GmCSN5	CSN4	COP9 signalosome complex subunit 4	AT5G42970	Q8L5U0	6342.2870	XP_016505206.1	COP9 signalosome complex subunit 4-like	3	GLPIPV	GLPIPV	45350.0027	164	18	28	47.86	391	6	Yes	Fu H, Reis N, Lee Y, Glickman MH, Vierstra RD. Subunit interaction maps for the regulatory particle of the 26S proteasome and the COP9 signalosome. EMBO J. 2001;20:7096–107; Serino G, Su H, Peng Z, Tsuge T, Wei N, Gu H, et al. Characterization of the last subunit of the Arabidopsis COP9 signalosome: implications for the overall structure and origin of the complex. Plant Cell. 2003;15:719–31; Gusm…	0.5
APEX-GmCSN5	CSN4	COP9 signalosome complex subunit 4	AT5G42970	Q8L5U0	11451.0800	XP_016505206.1	COP9 signalosome complex subunit 4-like	3	GLPIPV	GLPIPV	45350.9471	153	19	28	53.40	391	6	Yes	Fu H, Reis N, Lee Y, Glickman MH, Vierstra RD. Subunit interaction maps for the regulatory particle of the 26S proteasome and the COP9 signalosome. EMBO J. 2001;20:7096–107; Serino G, Su H, Peng Z, Tsuge T, Wei N, Gu H, et al. Characterization of the last subunit of the Arabidopsis COP9 signalosome: implications for the overall structure and origin of the complex. Plant Cell. 2003;15:719–31; Gusm…	0.5
APEX-GmCSN5	CSN4	COP9 signalosome complex subunit 4	AT5G42970	Q8L5U0	9580.8900	XP_016505206.1	COP9 signalosome complex subunit 4-like	3	GLPIPV	GLPIPV	45350.0027	134	17	28	45.59	391	6	Yes	Fu H, Reis N, Lee Y, Glickman MH, Vierstra RD. Subunit interaction maps for the regulatory particle of the 26S proteasome and the COP9 signalosome. EMBO J. 2001;20:7096–107; Serino G, Su H, Peng Z, Tsuge T, Wei N, Gu H, et al. Characterization of the last subunit of the Arabidopsis COP9 signalosome: implications for the overall structure and origin of the complex. Plant Cell. 2003;15:719–31; Gusm…	0.5
APEX-GmCSN5	CSN4	COP9 signalosome complex subunit 4	AT5G42970	Q8L5U0	8801.7890	XP_016505206.1	COP9 signalosome complex subunit 4-like	3	GLPIPV	GLPIPV	45350.0027	134	15	28	42.57	391	6	Yes	Fu H, Reis N, Lee Y, Glickman MH, Vierstra RD. Subunit interaction maps for the regulatory particle of the 26S proteasome and the COP9 signalosome. EMBO J. 2001;20:7096–107; Serino G, Su H, Peng Z, Tsuge T, Wei N, Gu H, et al. Characterization of the last subunit of the Arabidopsis COP9 signalosome: implications for the overall structure and origin of the complex. Plant Cell. 2003;15:719–31; Gusm…	0.5
APEX-GmCSN5	CSN4	COP9 signalosome complex subunit 4	AT5G42970	Q8L5U0	8309.2090	XP_016505206.1	COP9 signalosome complex subunit 4-like	3	GLPIPV	GLPIPV	45350.9471	138	16	28	43.32	391	6	Yes	Fu H, Reis N, Lee Y, Glickman MH, Vierstra RD. Subunit interaction maps for the regulatory particle of the 26S proteasome and the COP9 signalosome. EMBO J. 2001;20:7096–107; Serino G, Su H, Peng Z, Tsuge T, Wei N, Gu H, et al. Characterization of the last subunit of the Arabidopsis COP9 signalosome: implications for the overall structure and origin of the complex. Plant Cell. 2003;15:719–31; Gusm…	0.5
APEX-GmCSN5	CSN4	COP9 signalosome complex subunit 4	AT5G42970	Q8L5U0	11618.1500	XP_016505206.1	COP9 signalosome complex subunit 4-like	3	GLPIPV	GLPIPV	45350.9471	163	15	28	46.85	391	6	Yes	Fu H, Reis N, Lee Y, Glickman MH, Vierstra RD. Subunit interaction maps for the regulatory particle of the 26S proteasome and the COP9 signalosome. EMBO J. 2001;20:7096–107; Serino G, Su H, Peng Z, Tsuge T, Wei N, Gu H, et al. Characterization of the last subunit of the Arabidopsis COP9 signalosome: implications for the overall structure and origin of the complex. Plant Cell. 2003;15:719–31; Gusm…	0.5
APEX-GmCSN5	CSN4	COP9 signalosome complex subunit 4	AT5G42970	Q8L5U0	11390.3300	XP_016505206.1	COP9 signalosome complex subunit 4-like	3	GLPIPV	GLPIPV	45350.0027	157	16	28	46.85	391	6	Yes	Fu H, Reis N, Lee Y, Glickman MH, Vierstra RD. Subunit interaction maps for the regulatory particle of the 26S proteasome and the COP9 signalosome. EMBO J. 2001;20:7096–107; Serino G, Su H, Peng Z, Tsuge T, Wei N, Gu H, et al. Characterization of the last subunit of the Arabidopsis COP9 signalosome: implications for the overall structure and origin of the complex. Plant Cell. 2003;15:719–31; Gusm…	0.5
APEX-GmCSN5	CSN4	COP9 signalosome complex subunit 4	AT5G42970	Q8L5U0	349.4007	XP_016505206.1	COP9 signalosome complex subunit 4-like	3	GLPIPV	GLPIPV	45350.0027	17	7	28	19.90	391	6	Yes	Fu H, Reis N, Lee Y, Glickman MH, Vierstra RD. Subunit interaction maps for the regulatory particle of the 26S proteasome and the COP9 signalosome. EMBO J. 2001;20:7096–107; Serino G, Su H, Peng Z, Tsuge T, Wei N, Gu H, et al. Characterization of the last subunit of the Arabidopsis COP9 signalosome: implications for the overall structure and origin of the complex. Plant Cell. 2003;15:719–31; Gusm…	0.5
APEX-GmCSN5	CSN4	COP9 signalosome complex subunit 4	AT5G42970	Q8L5U0	349.4007	XP_016505206.1	COP9 signalosome complex subunit 4-like	3	GLPIPV	GLPIPV	45350.9471	19	8	28	26.95	391	6	Yes	Fu H, Reis N, Lee Y, Glickman MH, Vierstra RD. Subunit interaction maps for the regulatory particle of the 26S proteasome and the COP9 signalosome. EMBO J. 2001;20:7096–107; Serino G, Su H, Peng Z, Tsuge T, Wei N, Gu H, et al. Characterization of the last subunit of the Arabidopsis COP9 signalosome: implications for the overall structure and origin of the complex. Plant Cell. 2003;15:719–31; Gusm…	0.5
APEX-GmCSN5	CSN4	COP9 signalosome complex subunit 4	AT5G42970	Q8L5U0	11618.1500	XP_016505206.1	COP9 signalosome complex subunit 4-like	3	GSIDQVEGVIHFEDDTEELQQWDQQIMGLCQALNDVLDSMAKK	GSIDQVEGVIHFEDDTEELQQWDQQIMGLCQALNDVLDSMAKK	45350.9471	163	15	28	46.85	348	43	Yes	Fu H, Reis N, Lee Y, Glickman MH, Vierstra RD. Subunit interaction maps for the regulatory particle of the 26S proteasome and the COP9 signalosome. EMBO J. 2001;20:7096–107; Serino G, Su H, Peng Z, Tsuge T, Wei N, Gu H, et al. Characterization of the last subunit of the Arabidopsis COP9 signalosome: implications for the overall structure and origin of the complex. Plant Cell. 2003;15:719–31; Gusm…	0.5
APEX-GmCSN5	CSN4	COP9 signalosome complex subunit 4	AT5G42970	Q8L5U0	11390.3300	XP_016505206.1	COP9 signalosome complex subunit 4-like	3	GSIDQVEGVIHFEDDTEELQQWDQQIMGLCQALNDVLDSMAKK	GSIDQVEGVIHFEDDTEELQQWDQQIMGLCQALNDVLDSMAKK	45350.0027	157	16	28	46.85	348	43	Yes	Fu H, Reis N, Lee Y, Glickman MH, Vierstra RD. Subunit interaction maps for the regulatory particle of the 26S proteasome and the COP9 signalosome. EMBO J. 2001;20:7096–107; Serino G, Su H, Peng Z, Tsuge T, Wei N, Gu H, et al. Characterization of the last subunit of the Arabidopsis COP9 signalosome: implications for the overall structure and origin of the complex. Plant Cell. 2003;15:719–31; Gusm…	0.5
APEX-GmCSN5	CSN4	COP9 signalosome complex subunit 4	AT5G42970	Q8L5U0	11451.0800	XP_016505206.1	COP9 signalosome complex subunit 4-like	3	HILSTVLASSDIQQAK	HILSTVLASSDIQQAK	45350.9471	153	19	28	53.40	22	16	Yes	Fu H, Reis N, Lee Y, Glickman MH, Vierstra RD. Subunit interaction maps for the regulatory particle of the 26S proteasome and the COP9 signalosome. EMBO J. 2001;20:7096–107; Serino G, Su H, Peng Z, Tsuge T, Wei N, Gu H, et al. Characterization of the last subunit of the Arabidopsis COP9 signalosome: implications for the overall structure and origin of the complex. Plant Cell. 2003;15:719–31; Gusm…	0.5
APEX-GmCSN5	CSN4	COP9 signalosome complex subunit 4	AT5G42970	Q8L5U0	7419.3410	XP_016505206.1	COP9 signalosome complex subunit 4-like	3	ILRKPEIDAFAEELKPHQQALLPDNFTVLDR	ILRKPEIDAFAEELKPHQQALLPDNFTVLDR	45350.9471	182	18	28	49.62	270	31	Yes	Fu H, Reis N, Lee Y, Glickman MH, Vierstra RD. Subunit interaction maps for the regulatory particle of the 26S proteasome and the COP9 signalosome. EMBO J. 2001;20:7096–107; Serino G, Su H, Peng Z, Tsuge T, Wei N, Gu H, et al. Characterization of the last subunit of the Arabidopsis COP9 signalosome: implications for the overall structure and origin of the complex. Plant Cell. 2003;15:719–31; Gusm…	0.5
APEX-GmCSN5	CSN4	COP9 signalosome complex subunit 4	AT5G42970	Q8L5U0	6342.2870	XP_016505206.1	COP9 signalosome complex subunit 4-like	3	ILRKPEIDAFAEELKPHQQALLPDNFTVLDR	ILRKPEIDAFAEELKPHQQALLPDNFTVLDR	45350.0027	164	18	28	47.86	270	31	Yes	Fu H, Reis N, Lee Y, Glickman MH, Vierstra RD. Subunit interaction maps for the regulatory particle of the 26S proteasome and the COP9 signalosome. EMBO J. 2001;20:7096–107; Serino G, Su H, Peng Z, Tsuge T, Wei N, Gu H, et al. Characterization of the last subunit of the Arabidopsis COP9 signalosome: implications for the overall structure and origin of the complex. Plant Cell. 2003;15:719–31; Gusm…	0.5
APEX-GmCSN5	CSN4	COP9 signalosome complex subunit 4	AT5G42970	Q8L5U0	11451.0800	XP_016505206.1	COP9 signalosome complex subunit 4-like	3	ILRKPEIDAFAEELKPHQQALLPDNFTVLDR	ILRKPEIDAFAEELKPHQQALLPDNFTVLDR	45350.9471	153	19	28	53.40	270	31	Yes	Fu H, Reis N, Lee Y, Glickman MH, Vierstra RD. Subunit interaction maps for the regulatory particle of the 26S proteasome and the COP9 signalosome. EMBO J. 2001;20:7096–107; Serino G, Su H, Peng Z, Tsuge T, Wei N, Gu H, et al. Characterization of the last subunit of the Arabidopsis COP9 signalosome: implications for the overall structure and origin of the complex. Plant Cell. 2003;15:719–31; Gusm…	0.5
APEX-GmCSN5	CSN4	COP9 signalosome complex subunit 4	AT5G42970	Q8L5U0	9580.8900	XP_016505206.1	COP9 signalosome complex subunit 4-like	3	ILRKPEIDAFAEELKPHQQALLPDNFTVLDR	ILRKPEIDAFAEELKPHQQALLPDNFTVLDR	45350.0027	134	17	28	45.59	270	31	Yes	Fu H, Reis N, Lee Y, Glickman MH, Vierstra RD. Subunit interaction maps for the regulatory particle of the 26S proteasome and the COP9 signalosome. EMBO J. 2001;20:7096–107; Serino G, Su H, Peng Z, Tsuge T, Wei N, Gu H, et al. Characterization of the last subunit of the Arabidopsis COP9 signalosome: implications for the overall structure and origin of the complex. Plant Cell. 2003;15:719–31; Gusm…	0.5
APEX-GmCSN5	CSN4	COP9 signalosome complex subunit 4	AT5G42970	Q8L5U0	8801.7890	XP_016505206.1	COP9 signalosome complex subunit 4-like	3	ILRKPEIDAFAEELKPHQQALLPDNFTVLDR	ILRKPEIDAFAEELKPHQQALLPDNFTVLDR	45350.0027	134	15	28	42.57	270	31	Yes	Fu H, Reis N, Lee Y, Glickman MH, Vierstra RD. Subunit interaction maps for the regulatory particle of the 26S proteasome and the COP9 signalosome. EMBO J. 2001;20:7096–107; Serino G, Su H, Peng Z, Tsuge T, Wei N, Gu H, et al. Characterization of the last subunit of the Arabidopsis COP9 signalosome: implications for the overall structure and origin of the complex. Plant Cell. 2003;15:719–31; Gusm…	0.5
APEX-GmCSN5	CSN4	COP9 signalosome complex subunit 4	AT5G42970	Q8L5U0	8309.2090	XP_016505206.1	COP9 signalosome complex subunit 4-like	3	ILRKPEIDAFAEELKPHQQALLPDNFTVLDR	ILRKPEIDAFAEELKPHQQALLPDNFTVLDR	45350.9471	138	16	28	43.32	270	31	Yes	Fu H, Reis N, Lee Y, Glickman MH, Vierstra RD. Subunit interaction maps for the regulatory particle of the 26S proteasome and the COP9 signalosome. EMBO J. 2001;20:7096–107; Serino G, Su H, Peng Z, Tsuge T, Wei N, Gu H, et al. Characterization of the last subunit of the Arabidopsis COP9 signalosome: implications for the overall structure and origin of the complex. Plant Cell. 2003;15:719–31; Gusm…	0.5
APEX-GmCSN5	CSN4	COP9 signalosome complex subunit 4	AT5G42970	Q8L5U0	11618.1500	XP_016505206.1	COP9 signalosome complex subunit 4-like	3	ILRKPEIDAFAEELKPHQQALLPDNFTVLDR	ILRKPEIDAFAEELKPHQQALLPDNFTVLDR	45350.9471	163	15	28	46.85	270	31	Yes	Fu H, Reis N, Lee Y, Glickman MH, Vierstra RD. Subunit interaction maps for the regulatory particle of the 26S proteasome and the COP9 signalosome. EMBO J. 2001;20:7096–107; Serino G, Su H, Peng Z, Tsuge T, Wei N, Gu H, et al. Characterization of the last subunit of the Arabidopsis COP9 signalosome: implications for the overall structure and origin of the complex. Plant Cell. 2003;15:719–31; Gusm…	0.5
APEX-GmCSN5	CSN4	COP9 signalosome complex subunit 4	AT5G42970	Q8L5U0	11390.3300	XP_016505206.1	COP9 signalosome complex subunit 4-like	3	ILRKPEIDAFAEELKPHQQALLPDNFTVLDR	ILRKPEIDAFAEELKPHQQALLPDNFTVLDR	45350.0027	157	16	28	46.85	270	31	Yes	Fu H, Reis N, Lee Y, Glickman MH, Vierstra RD. Subunit interaction maps for the regulatory particle of the 26S proteasome and the COP9 signalosome. EMBO J. 2001;20:7096–107; Serino G, Su H, Peng Z, Tsuge T, Wei N, Gu H, et al. Characterization of the last subunit of the Arabidopsis COP9 signalosome: implications for the overall structure and origin of the complex. Plant Cell. 2003;15:719–31; Gusm…	0.5
APEX-GmCSN5	CSN4	COP9 signalosome complex subunit 4	AT5G42970	Q8L5U0	349.4007	XP_016505206.1	COP9 signalosome complex subunit 4-like	3	ILRKPEIDAFAEELKPHQQALLPDNFTVLDR	ILRKPEIDAFAEELKPHQQALLPDNFTVLDR	45350.0027	17	7	28	19.90	270	31	Yes	Fu H, Reis N, Lee Y, Glickman MH, Vierstra RD. Subunit interaction maps for the regulatory particle of the 26S proteasome and the COP9 signalosome. EMBO J. 2001;20:7096–107; Serino G, Su H, Peng Z, Tsuge T, Wei N, Gu H, et al. Characterization of the last subunit of the Arabidopsis COP9 signalosome: implications for the overall structure and origin of the complex. Plant Cell. 2003;15:719–31; Gusm…	0.5
APEX-GmCSN5	CSN4	COP9 signalosome complex subunit 4	AT5G42970	Q8L5U0	349.4007	XP_016505206.1	COP9 signalosome complex subunit 4-like	3	ILRKPEIDAFAEELKPHQQALLPDNFTVLDR	ILRKPEIDAFAEELKPHQQALLPDNFTVLDR	45350.9471	19	8	28	26.95	270	31	Yes	Fu H, Reis N, Lee Y, Glickman MH, Vierstra RD. Subunit interaction maps for the regulatory particle of the 26S proteasome and the COP9 signalosome. EMBO J. 2001;20:7096–107; Serino G, Su H, Peng Z, Tsuge T, Wei N, Gu H, et al. Characterization of the last subunit of the Arabidopsis COP9 signalosome: implications for the overall structure and origin of the complex. Plant Cell. 2003;15:719–31; Gusm…	0.5
APEX-GmCSN5	CSN4	COP9 signalosome complex subunit 4	AT5G42970	Q8L5U0	7419.3410	XP_016505206.1	COP9 signalosome complex subunit 4-like	3	KGLPI	KGLPIPV	45350.9471	182	18	28	49.62	390	5	Yes	Fu H, Reis N, Lee Y, Glickman MH, Vierstra RD. Subunit interaction maps for the regulatory particle of the 26S proteasome and the COP9 signalosome. EMBO J. 2001;20:7096–107; Serino G, Su H, Peng Z, Tsuge T, Wei N, Gu H, et al. Characterization of the last subunit of the Arabidopsis COP9 signalosome: implications for the overall structure and origin of the complex. Plant Cell. 2003;15:719–31; Gusm…	0.5
APEX-GmCSN5	CSN4	COP9 signalosome complex subunit 4	AT5G42970	Q8L5U0	6342.2870	XP_016505206.1	COP9 signalosome complex subunit 4-like	3	KGLPI	KGLPIPV	45350.0027	164	18	28	47.86	390	5	Yes	Fu H, Reis N, Lee Y, Glickman MH, Vierstra RD. Subunit interaction maps for the regulatory particle of the 26S proteasome and the COP9 signalosome. EMBO J. 2001;20:7096–107; Serino G, Su H, Peng Z, Tsuge T, Wei N, Gu H, et al. Characterization of the last subunit of the Arabidopsis COP9 signalosome: implications for the overall structure and origin of the complex. Plant Cell. 2003;15:719–31; Gusm…	0.5
APEX-GmCSN5	CSN4	COP9 signalosome complex subunit 4	AT5G42970	Q8L5U0	11451.0800	XP_016505206.1	COP9 signalosome complex subunit 4-like	3	KGLPI	KGLPIPV	45350.9471	153	19	28	53.40	390	5	Yes	Fu H, Reis N, Lee Y, Glickman MH, Vierstra RD. Subunit interaction maps for the regulatory particle of the 26S proteasome and the COP9 signalosome. EMBO J. 2001;20:7096–107; Serino G, Su H, Peng Z, Tsuge T, Wei N, Gu H, et al. Characterization of the last subunit of the Arabidopsis COP9 signalosome: implications for the overall structure and origin of the complex. Plant Cell. 2003;15:719–31; Gusm…	0.5
APEX-GmCSN5	CSN4	COP9 signalosome complex subunit 4	AT5G42970	Q8L5U0	9580.8900	XP_016505206.1	COP9 signalosome complex subunit 4-like	3	KGLPI	KGLPIPV	45350.0027	134	17	28	45.59	390	5	Yes	Fu H, Reis N, Lee Y, Glickman MH, Vierstra RD. Subunit interaction maps for the regulatory particle of the 26S proteasome and the COP9 signalosome. EMBO J. 2001;20:7096–107; Serino G, Su H, Peng Z, Tsuge T, Wei N, Gu H, et al. Characterization of the last subunit of the Arabidopsis COP9 signalosome: implications for the overall structure and origin of the complex. Plant Cell. 2003;15:719–31; Gusm…	0.5
APEX-GmCSN5	CSN4	COP9 signalosome complex subunit 4	AT5G42970	Q8L5U0	8801.7890	XP_016505206.1	COP9 signalosome complex subunit 4-like	3	KGLPI	KGLPIPV	45350.0027	134	15	28	42.57	390	5	Yes	Fu H, Reis N, Lee Y, Glickman MH, Vierstra RD. Subunit interaction maps for the regulatory particle of the 26S proteasome and the COP9 signalosome. EMBO J. 2001;20:7096–107; Serino G, Su H, Peng Z, Tsuge T, Wei N, Gu H, et al. Characterization of the last subunit of the Arabidopsis COP9 signalosome: implications for the overall structure and origin of the complex. Plant Cell. 2003;15:719–31; Gusm…	0.5
APEX-GmCSN5	CSN4	COP9 signalosome complex subunit 4	AT5G42970	Q8L5U0	8309.2090	XP_016505206.1	COP9 signalosome complex subunit 4-like	3	KGLPI	KGLPIPV	45350.9471	138	16	28	43.32	390	5	Yes	Fu H, Reis N, Lee Y, Glickman MH, Vierstra RD. Subunit interaction maps for the regulatory particle of the 26S proteasome and the COP9 signalosome. EMBO J. 2001;20:7096–107; Serino G, Su H, Peng Z, Tsuge T, Wei N, Gu H, et al. Characterization of the last subunit of the Arabidopsis COP9 signalosome: implications for the overall structure and origin of the complex. Plant Cell. 2003;15:719–31; Gusm…	0.5
APEX-GmCSN5	CSN4	COP9 signalosome complex subunit 4	AT5G42970	Q8L5U0	11618.1500	XP_016505206.1	COP9 signalosome complex subunit 4-like	3	KGLPI	KGLPIPV	45350.9471	163	15	28	46.85	390	5	Yes	Fu H, Reis N, Lee Y, Glickman MH, Vierstra RD. Subunit interaction maps for the regulatory particle of the 26S proteasome and the COP9 signalosome. EMBO J. 2001;20:7096–107; Serino G, Su H, Peng Z, Tsuge T, Wei N, Gu H, et al. Characterization of the last subunit of the Arabidopsis COP9 signalosome: implications for the overall structure and origin of the complex. Plant Cell. 2003;15:719–31; Gusm…	0.5
APEX-GmCSN5	CSN4	COP9 signalosome complex subunit 4	AT5G42970	Q8L5U0	11390.3300	XP_016505206.1	COP9 signalosome complex subunit 4-like	3	KGLPI	KGLPIPV	45350.0027	157	16	28	46.85	390	5	Yes	Fu H, Reis N, Lee Y, Glickman MH, Vierstra RD. Subunit interaction maps for the regulatory particle of the 26S proteasome and the COP9 signalosome. EMBO J. 2001;20:7096–107; Serino G, Su H, Peng Z, Tsuge T, Wei N, Gu H, et al. Characterization of the last subunit of the Arabidopsis COP9 signalosome: implications for the overall structure and origin of the complex. Plant Cell. 2003;15:719–31; Gusm…	0.5
APEX-GmCSN5	CSN4	COP9 signalosome complex subunit 4	AT5G42970	Q8L5U0	7419.3410	XP_016505206.1	COP9 signalosome complex subunit 4-like	3	KGLPIPV	KGLPIPV	45350.9471	182	18	28	49.62	390	7	Yes	Fu H, Reis N, Lee Y, Glickman MH, Vierstra RD. Subunit interaction maps for the regulatory particle of the 26S proteasome and the COP9 signalosome. EMBO J. 2001;20:7096–107; Serino G, Su H, Peng Z, Tsuge T, Wei N, Gu H, et al. Characterization of the last subunit of the Arabidopsis COP9 signalosome: implications for the overall structure and origin of the complex. Plant Cell. 2003;15:719–31; Gusm…	0.5
APEX-GmCSN5	CSN4	COP9 signalosome complex subunit 4	AT5G42970	Q8L5U0	6342.2870	XP_016505206.1	COP9 signalosome complex subunit 4-like	3	KGLPIPV	KGLPIPV	45350.0027	164	18	28	47.86	390	7	Yes	Fu H, Reis N, Lee Y, Glickman MH, Vierstra RD. Subunit interaction maps for the regulatory particle of the 26S proteasome and the COP9 signalosome. EMBO J. 2001;20:7096–107; Serino G, Su H, Peng Z, Tsuge T, Wei N, Gu H, et al. Characterization of the last subunit of the Arabidopsis COP9 signalosome: implications for the overall structure and origin of the complex. Plant Cell. 2003;15:719–31; Gusm…	0.5
APEX-GmCSN5	CSN4	COP9 signalosome complex subunit 4	AT5G42970	Q8L5U0	11451.0800	XP_016505206.1	COP9 signalosome complex subunit 4-like	3	KGLPIPV	KGLPIPV	45350.9471	153	19	28	53.40	390	7	Yes	Fu H, Reis N, Lee Y, Glickman MH, Vierstra RD. Subunit interaction maps for the regulatory particle of the 26S proteasome and the COP9 signalosome. EMBO J. 2001;20:7096–107; Serino G, Su H, Peng Z, Tsuge T, Wei N, Gu H, et al. Characterization of the last subunit of the Arabidopsis COP9 signalosome: implications for the overall structure and origin of the complex. Plant Cell. 2003;15:719–31; Gusm…	0.5
APEX-GmCSN5	CSN4	COP9 signalosome complex subunit 4	AT5G42970	Q8L5U0	9580.8900	XP_016505206.1	COP9 signalosome complex subunit 4-like	3	KGLPIPV	KGLPIPV	45350.0027	134	17	28	45.59	390	7	Yes	Fu H, Reis N, Lee Y, Glickman MH, Vierstra RD. Subunit interaction maps for the regulatory particle of the 26S proteasome and the COP9 signalosome. EMBO J. 2001;20:7096–107; Serino G, Su H, Peng Z, Tsuge T, Wei N, Gu H, et al. Characterization of the last subunit of the Arabidopsis COP9 signalosome: implications for the overall structure and origin of the complex. Plant Cell. 2003;15:719–31; Gusm…	0.5
APEX-GmCSN5	CSN4	COP9 signalosome complex subunit 4	AT5G42970	Q8L5U0	8801.7890	XP_016505206.1	COP9 signalosome complex subunit 4-like	3	KGLPIPV	KGLPIPV	45350.0027	134	15	28	42.57	390	7	Yes	Fu H, Reis N, Lee Y, Glickman MH, Vierstra RD. Subunit interaction maps for the regulatory particle of the 26S proteasome and the COP9 signalosome. EMBO J. 2001;20:7096–107; Serino G, Su H, Peng Z, Tsuge T, Wei N, Gu H, et al. Characterization of the last subunit of the Arabidopsis COP9 signalosome: implications for the overall structure and origin of the complex. Plant Cell. 2003;15:719–31; Gusm…	0.5
APEX-GmCSN5	CSN4	COP9 signalosome complex subunit 4	AT5G42970	Q8L5U0	8309.2090	XP_016505206.1	COP9 signalosome complex subunit 4-like	3	KGLPIPV	KGLPIPV	45350.9471	138	16	28	43.32	390	7	Yes	Fu H, Reis N, Lee Y, Glickman MH, Vierstra RD. Subunit interaction maps for the regulatory particle of the 26S proteasome and the COP9 signalosome. EMBO J. 2001;20:7096–107; Serino G, Su H, Peng Z, Tsuge T, Wei N, Gu H, et al. Characterization of the last subunit of the Arabidopsis COP9 signalosome: implications for the overall structure and origin of the complex. Plant Cell. 2003;15:719–31; Gusm…	0.5
APEX-GmCSN5	CSN4	COP9 signalosome complex subunit 4	AT5G42970	Q8L5U0	11618.1500	XP_016505206.1	COP9 signalosome complex subunit 4-like	3	KGLPIPV	KGLPIPV	45350.9471	163	15	28	46.85	390	7	Yes	Fu H, Reis N, Lee Y, Glickman MH, Vierstra RD. Subunit interaction maps for the regulatory particle of the 26S proteasome and the COP9 signalosome. EMBO J. 2001;20:7096–107; Serino G, Su H, Peng Z, Tsuge T, Wei N, Gu H, et al. Characterization of the last subunit of the Arabidopsis COP9 signalosome: implications for the overall structure and origin of the complex. Plant Cell. 2003;15:719–31; Gusm…	0.5
APEX-GmCSN5	CSN4	COP9 signalosome complex subunit 4	AT5G42970	Q8L5U0	11390.3300	XP_016505206.1	COP9 signalosome complex subunit 4-like	3	KGLPIPV	KGLPIPV	45350.0027	157	16	28	46.85	390	7	Yes	Fu H, Reis N, Lee Y, Glickman MH, Vierstra RD. Subunit interaction maps for the regulatory particle of the 26S proteasome and the COP9 signalosome. EMBO J. 2001;20:7096–107; Serino G, Su H, Peng Z, Tsuge T, Wei N, Gu H, et al. Characterization of the last subunit of the Arabidopsis COP9 signalosome: implications for the overall structure and origin of the complex. Plant Cell. 2003;15:719–31; Gusm…	0.5
APEX-GmCSN5	CSN4	COP9 signalosome complex subunit 4	AT5G42970	Q8L5U0	349.4007	XP_016505206.1	COP9 signalosome complex subunit 4-like	3	KGLPIPV	KGLPIPV	45350.0027	17	7	28	19.90	390	7	Yes	Fu H, Reis N, Lee Y, Glickman MH, Vierstra RD. Subunit interaction maps for the regulatory particle of the 26S proteasome and the COP9 signalosome. EMBO J. 2001;20:7096–107; Serino G, Su H, Peng Z, Tsuge T, Wei N, Gu H, et al. Characterization of the last subunit of the Arabidopsis COP9 signalosome: implications for the overall structure and origin of the complex. Plant Cell. 2003;15:719–31; Gusm…	0.5
APEX-GmCSN5	CSN4	COP9 signalosome complex subunit 4	AT5G42970	Q8L5U0	349.4007	XP_016505206.1	COP9 signalosome complex subunit 4-like	3	KGLPIPV	KGLPIPV	45350.9471	19	8	28	26.95	390	7	Yes	Fu H, Reis N, Lee Y, Glickman MH, Vierstra RD. Subunit interaction maps for the regulatory particle of the 26S proteasome and the COP9 signalosome. EMBO J. 2001;20:7096–107; Serino G, Su H, Peng Z, Tsuge T, Wei N, Gu H, et al. Characterization of the last subunit of the Arabidopsis COP9 signalosome: implications for the overall structure and origin of the complex. Plant Cell. 2003;15:719–31; Gusm…	0.5
APEX-GmCSN5	CSN4	COP9 signalosome complex subunit 4	AT5G42970	Q8L5U0	7419.3410	XP_016505206.1	COP9 signalosome complex subunit 4-like	3	KPEIDAFAEELKPHQQALLPDNFTVLDR	KPEIDAFAEELKPHQQALLPDNFTVLDR	45350.9471	182	18	28	49.62	273	28	Yes	Fu H, Reis N, Lee Y, Glickman MH, Vierstra RD. Subunit interaction maps for the regulatory particle of the 26S proteasome and the COP9 signalosome. EMBO J. 2001;20:7096–107; Serino G, Su H, Peng Z, Tsuge T, Wei N, Gu H, et al. Characterization of the last subunit of the Arabidopsis COP9 signalosome: implications for the overall structure and origin of the complex. Plant Cell. 2003;15:719–31; Gusm…	0.5
APEX-GmCSN5	CSN4	COP9 signalosome complex subunit 4	AT5G42970	Q8L5U0	6342.2870	XP_016505206.1	COP9 signalosome complex subunit 4-like	3	KPEIDAFAEELKPHQQALLPDNFTVLDR	KPEIDAFAEELKPHQQALLPDNFTVLDR	45350.0027	164	18	28	47.86	273	28	Yes	Fu H, Reis N, Lee Y, Glickman MH, Vierstra RD. Subunit interaction maps for the regulatory particle of the 26S proteasome and the COP9 signalosome. EMBO J. 2001;20:7096–107; Serino G, Su H, Peng Z, Tsuge T, Wei N, Gu H, et al. Characterization of the last subunit of the Arabidopsis COP9 signalosome: implications for the overall structure and origin of the complex. Plant Cell. 2003;15:719–31; Gusm…	0.5
APEX-GmCSN5	CSN4	COP9 signalosome complex subunit 4	AT5G42970	Q8L5U0	11451.0800	XP_016505206.1	COP9 signalosome complex subunit 4-like	3	KPEIDAFAEELKPHQQALLPDNFTVLDR	KPEIDAFAEELKPHQQALLPDNFTVLDR	45350.9471	153	19	28	53.40	273	28	Yes	Fu H, Reis N, Lee Y, Glickman MH, Vierstra RD. Subunit interaction maps for the regulatory particle of the 26S proteasome and the COP9 signalosome. EMBO J. 2001;20:7096–107; Serino G, Su H, Peng Z, Tsuge T, Wei N, Gu H, et al. Characterization of the last subunit of the Arabidopsis COP9 signalosome: implications for the overall structure and origin of the complex. Plant Cell. 2003;15:719–31; Gusm…	0.5
APEX-GmCSN5	CSN4	COP9 signalosome complex subunit 4	AT5G42970	Q8L5U0	9580.8900	XP_016505206.1	COP9 signalosome complex subunit 4-like	3	KPEIDAFAEELKPHQQALLPDNFTVLDR	KPEIDAFAEELKPHQQALLPDNFTVLDR	45350.0027	134	17	28	45.59	273	28	Yes	Fu H, Reis N, Lee Y, Glickman MH, Vierstra RD. Subunit interaction maps for the regulatory particle of the 26S proteasome and the COP9 signalosome. EMBO J. 2001;20:7096–107; Serino G, Su H, Peng Z, Tsuge T, Wei N, Gu H, et al. Characterization of the last subunit of the Arabidopsis COP9 signalosome: implications for the overall structure and origin of the complex. Plant Cell. 2003;15:719–31; Gusm…	0.5
APEX-GmCSN5	CSN4	COP9 signalosome complex subunit 4	AT5G42970	Q8L5U0	8801.7890	XP_016505206.1	COP9 signalosome complex subunit 4-like	3	KPEIDAFAEELKPHQQALLPDNFTVLDR	KPEIDAFAEELKPHQQALLPDNFTVLDR	45350.0027	134	15	28	42.57	273	28	Yes	Fu H, Reis N, Lee Y, Glickman MH, Vierstra RD. Subunit interaction maps for the regulatory particle of the 26S proteasome and the COP9 signalosome. EMBO J. 2001;20:7096–107; Serino G, Su H, Peng Z, Tsuge T, Wei N, Gu H, et al. Characterization of the last subunit of the Arabidopsis COP9 signalosome: implications for the overall structure and origin of the complex. Plant Cell. 2003;15:719–31; Gusm…	0.5
APEX-GmCSN5	CSN4	COP9 signalosome complex subunit 4	AT5G42970	Q8L5U0	8309.2090	XP_016505206.1	COP9 signalosome complex subunit 4-like	3	KPEIDAFAEELKPHQQALLPDNFTVLDR	KPEIDAFAEELKPHQQALLPDNFTVLDR	45350.9471	138	16	28	43.32	273	28	Yes	Fu H, Reis N, Lee Y, Glickman MH, Vierstra RD. Subunit interaction maps for the regulatory particle of the 26S proteasome and the COP9 signalosome. EMBO J. 2001;20:7096–107; Serino G, Su H, Peng Z, Tsuge T, Wei N, Gu H, et al. Characterization of the last subunit of the Arabidopsis COP9 signalosome: implications for the overall structure and origin of the complex. Plant Cell. 2003;15:719–31; Gusm…	0.5
APEX-GmCSN5	CSN4	COP9 signalosome complex subunit 4	AT5G42970	Q8L5U0	11618.1500	XP_016505206.1	COP9 signalosome complex subunit 4-like	3	KPEIDAFAEELKPHQQALLPDNFTVLDR	KPEIDAFAEELKPHQQALLPDNFTVLDR	45350.9471	163	15	28	46.85	273	28	Yes	Fu H, Reis N, Lee Y, Glickman MH, Vierstra RD. Subunit interaction maps for the regulatory particle of the 26S proteasome and the COP9 signalosome. EMBO J. 2001;20:7096–107; Serino G, Su H, Peng Z, Tsuge T, Wei N, Gu H, et al. Characterization of the last subunit of the Arabidopsis COP9 signalosome: implications for the overall structure and origin of the complex. Plant Cell. 2003;15:719–31; Gusm…	0.5
APEX-GmCSN5	CSN4	COP9 signalosome complex subunit 4	AT5G42970	Q8L5U0	11390.3300	XP_016505206.1	COP9 signalosome complex subunit 4-like	3	KPEIDAFAEELKPHQQALLPDNFTVLDR	KPEIDAFAEELKPHQQALLPDNFTVLDR	45350.0027	157	16	28	46.85	273	28	Yes	Fu H, Reis N, Lee Y, Glickman MH, Vierstra RD. Subunit interaction maps for the regulatory particle of the 26S proteasome and the COP9 signalosome. EMBO J. 2001;20:7096–107; Serino G, Su H, Peng Z, Tsuge T, Wei N, Gu H, et al. Characterization of the last subunit of the Arabidopsis COP9 signalosome: implications for the overall structure and origin of the complex. Plant Cell. 2003;15:719–31; Gusm…	0.5
APEX-GmCSN5	CSN4	COP9 signalosome complex subunit 4	AT5G42970	Q8L5U0	7419.3410	XP_016505206.1	COP9 signalosome complex subunit 4-like	3	KPEIDAFAEELKPHQQALLPDNFTVLDRAMIEHNLLSASK	KPEIDAFAEELKPHQQALLPDNFTVLDRAMIEHNLLSASK	45350.9471	182	18	28	49.62	273	40	Yes	Fu H, Reis N, Lee Y, Glickman MH, Vierstra RD. Subunit interaction maps for the regulatory particle of the 26S proteasome and the COP9 signalosome. EMBO J. 2001;20:7096–107; Serino G, Su H, Peng Z, Tsuge T, Wei N, Gu H, et al. Characterization of the last subunit of the Arabidopsis COP9 signalosome: implications for the overall structure and origin of the complex. Plant Cell. 2003;15:719–31; Gusm…	0.5
APEX-GmCSN5	CSN4	COP9 signalosome complex subunit 4	AT5G42970	Q8L5U0	6342.2870	XP_016505206.1	COP9 signalosome complex subunit 4-like	3	KPEIDAFAEELKPHQQALLPDNFTVLDRAMIEHNLLSASK	KPEIDAFAEELKPHQQALLPDNFTVLDRAMIEHNLLSASK	45350.0027	164	18	28	47.86	273	40	Yes	Fu H, Reis N, Lee Y, Glickman MH, Vierstra RD. Subunit interaction maps for the regulatory particle of the 26S proteasome and the COP9 signalosome. EMBO J. 2001;20:7096–107; Serino G, Su H, Peng Z, Tsuge T, Wei N, Gu H, et al. Characterization of the last subunit of the Arabidopsis COP9 signalosome: implications for the overall structure and origin of the complex. Plant Cell. 2003;15:719–31; Gusm…	0.5
APEX-GmCSN5	CSN4	COP9 signalosome complex subunit 4	AT5G42970	Q8L5U0	7419.3410	XP_016505206.1	COP9 signalosome complex subunit 4-like	3	LAELYESEQQWSK	LAELYESEQQWSK	45350.9471	182	18	28	49.62	101	13	Yes	Fu H, Reis N, Lee Y, Glickman MH, Vierstra RD. Subunit interaction maps for the regulatory particle of the 26S proteasome and the COP9 signalosome. EMBO J. 2001;20:7096–107; Serino G, Su H, Peng Z, Tsuge T, Wei N, Gu H, et al. Characterization of the last subunit of the Arabidopsis COP9 signalosome: implications for the overall structure and origin of the complex. Plant Cell. 2003;15:719–31; Gusm…	0.5
APEX-GmCSN5	CSN4	COP9 signalosome complex subunit 4	AT5G42970	Q8L5U0	11451.0800	XP_016505206.1	COP9 signalosome complex subunit 4-like	3	LAELYESEQQWSK	LAELYESEQQWSK	45350.9471	153	19	28	53.40	101	13	Yes	Fu H, Reis N, Lee Y, Glickman MH, Vierstra RD. Subunit interaction maps for the regulatory particle of the 26S proteasome and the COP9 signalosome. EMBO J. 2001;20:7096–107; Serino G, Su H, Peng Z, Tsuge T, Wei N, Gu H, et al. Characterization of the last subunit of the Arabidopsis COP9 signalosome: implications for the overall structure and origin of the complex. Plant Cell. 2003;15:719–31; Gusm…	0.5
APEX-GmCSN5	CSN4	COP9 signalosome complex subunit 4	AT5G42970	Q8L5U0	8309.2090	XP_016505206.1	COP9 signalosome complex subunit 4-like	3	LAELYESEQQWSK	LAELYESEQQWSK	45350.9471	138	16	28	43.32	101	13	Yes	Fu H, Reis N, Lee Y, Glickman MH, Vierstra RD. Subunit interaction maps for the regulatory particle of the 26S proteasome and the COP9 signalosome. EMBO J. 2001;20:7096–107; Serino G, Su H, Peng Z, Tsuge T, Wei N, Gu H, et al. Characterization of the last subunit of the Arabidopsis COP9 signalosome: implications for the overall structure and origin of the complex. Plant Cell. 2003;15:719–31; Gusm…	0.5
APEX-GmCSN5	CSN4	COP9 signalosome complex subunit 4	AT5G42970	Q8L5U0	11618.1500	XP_016505206.1	COP9 signalosome complex subunit 4-like	3	LAELYESEQQWSK	LAELYESEQQWSK	45350.9471	163	15	28	46.85	101	13	Yes	Fu H, Reis N, Lee Y, Glickman MH, Vierstra RD. Subunit interaction maps for the regulatory particle of the 26S proteasome and the COP9 signalosome. EMBO J. 2001;20:7096–107; Serino G, Su H, Peng Z, Tsuge T, Wei N, Gu H, et al. Characterization of the last subunit of the Arabidopsis COP9 signalosome: implications for the overall structure and origin of the complex. Plant Cell. 2003;15:719–31; Gusm…	0.5
APEX-GmCSN5	CSN4	COP9 signalosome complex subunit 4	AT5G42970	Q8L5U0	7419.3410	XP_016505206.1	COP9 signalosome complex subunit 4-like	3	LAELYESEQQWSKAAQMLSGIDLDSAMR	LAELYESEQQWSKAAQMLSGIDLDSAMR	45350.9471	182	18	28	49.62	101	28	Yes	Fu H, Reis N, Lee Y, Glickman MH, Vierstra RD. Subunit interaction maps for the regulatory particle of the 26S proteasome and the COP9 signalosome. EMBO J. 2001;20:7096–107; Serino G, Su H, Peng Z, Tsuge T, Wei N, Gu H, et al. Characterization of the last subunit of the Arabidopsis COP9 signalosome: implications for the overall structure and origin of the complex. Plant Cell. 2003;15:719–31; Gusm…	0.5
APEX-GmCSN5	CSN4	COP9 signalosome complex subunit 4	AT5G42970	Q8L5U0	11451.0800	XP_016505206.1	COP9 signalosome complex subunit 4-like	3	LAELYESEQQWSKAAQMLSGIDLDSAMR	LAELYESEQQWSKAAQMLSGIDLDSAMR	45350.9471	153	19	28	53.40	101	28	Yes	Fu H, Reis N, Lee Y, Glickman MH, Vierstra RD. Subunit interaction maps for the regulatory particle of the 26S proteasome and the COP9 signalosome. EMBO J. 2001;20:7096–107; Serino G, Su H, Peng Z, Tsuge T, Wei N, Gu H, et al. Characterization of the last subunit of the Arabidopsis COP9 signalosome: implications for the overall structure and origin of the complex. Plant Cell. 2003;15:719–31; Gusm…	0.5
APEX-GmCSN5	CSN4	COP9 signalosome complex subunit 4	AT5G42970	Q8L5U0	6342.2870	XP_016505206.1	COP9 signalosome complex subunit 4-like	3	LAVLYESEQQWSK	LAVLYESEQQWSK	45350.0027	164	18	28	47.86	101	13	Yes	Fu H, Reis N, Lee Y, Glickman MH, Vierstra RD. Subunit interaction maps for the regulatory particle of the 26S proteasome and the COP9 signalosome. EMBO J. 2001;20:7096–107; Serino G, Su H, Peng Z, Tsuge T, Wei N, Gu H, et al. Characterization of the last subunit of the Arabidopsis COP9 signalosome: implications for the overall structure and origin of the complex. Plant Cell. 2003;15:719–31; Gusm…	0.5
APEX-GmCSN5	CSN4	COP9 signalosome complex subunit 4	AT5G42970	Q8L5U0	9580.8900	XP_016505206.1	COP9 signalosome complex subunit 4-like	3	LAVLYESEQQWSK	LAVLYESEQQWSK	45350.0027	134	17	28	45.59	101	13	Yes	Fu H, Reis N, Lee Y, Glickman MH, Vierstra RD. Subunit interaction maps for the regulatory particle of the 26S proteasome and the COP9 signalosome. EMBO J. 2001;20:7096–107; Serino G, Su H, Peng Z, Tsuge T, Wei N, Gu H, et al. Characterization of the last subunit of the Arabidopsis COP9 signalosome: implications for the overall structure and origin of the complex. Plant Cell. 2003;15:719–31; Gusm…	0.5
APEX-GmCSN5	CSN4	COP9 signalosome complex subunit 4	AT5G42970	Q8L5U0	8801.7890	XP_016505206.1	COP9 signalosome complex subunit 4-like	3	LAVLYESEQQWSK	LAVLYESEQQWSK	45350.0027	134	15	28	42.57	101	13	Yes	Fu H, Reis N, Lee Y, Glickman MH, Vierstra RD. Subunit interaction maps for the regulatory particle of the 26S proteasome and the COP9 signalosome. EMBO J. 2001;20:7096–107; Serino G, Su H, Peng Z, Tsuge T, Wei N, Gu H, et al. Characterization of the last subunit of the Arabidopsis COP9 signalosome: implications for the overall structure and origin of the complex. Plant Cell. 2003;15:719–31; Gusm…	0.5
APEX-GmCSN5	CSN4	COP9 signalosome complex subunit 4	AT5G42970	Q8L5U0	11390.3300	XP_016505206.1	COP9 signalosome complex subunit 4-like	3	LAVLYESEQQWSK	LAVLYESEQQWSK	45350.0027	157	16	28	46.85	101	13	Yes	Fu H, Reis N, Lee Y, Glickman MH, Vierstra RD. Subunit interaction maps for the regulatory particle of the 26S proteasome and the COP9 signalosome. EMBO J. 2001;20:7096–107; Serino G, Su H, Peng Z, Tsuge T, Wei N, Gu H, et al. Characterization of the last subunit of the Arabidopsis COP9 signalosome: implications for the overall structure and origin of the complex. Plant Cell. 2003;15:719–31; Gusm…	0.5
APEX-GmCSN5	CSN4	COP9 signalosome complex subunit 4	AT5G42970	Q8L5U0	7419.3410	XP_016505206.1	COP9 signalosome complex subunit 4-like	3	LEAEVQKEVAHYTLNQIQPR	LEAEVQKEVAHYTLNQIQPR	45350.9471	182	18	28	49.62	67	20	Yes	Fu H, Reis N, Lee Y, Glickman MH, Vierstra RD. Subunit interaction maps for the regulatory particle of the 26S proteasome and the COP9 signalosome. EMBO J. 2001;20:7096–107; Serino G, Su H, Peng Z, Tsuge T, Wei N, Gu H, et al. Characterization of the last subunit of the Arabidopsis COP9 signalosome: implications for the overall structure and origin of the complex. Plant Cell. 2003;15:719–31; Gusm…	0.5
APEX-GmCSN5	CSN4	COP9 signalosome complex subunit 4	AT5G42970	Q8L5U0	6342.2870	XP_016505206.1	COP9 signalosome complex subunit 4-like	3	LEAEVQKEVAHYTLNQIQPR	LEAEVQKEVAHYTLNQIQPR	45350.0027	164	18	28	47.86	67	20	Yes	Fu H, Reis N, Lee Y, Glickman MH, Vierstra RD. Subunit interaction maps for the regulatory particle of the 26S proteasome and the COP9 signalosome. EMBO J. 2001;20:7096–107; Serino G, Su H, Peng Z, Tsuge T, Wei N, Gu H, et al. Characterization of the last subunit of the Arabidopsis COP9 signalosome: implications for the overall structure and origin of the complex. Plant Cell. 2003;15:719–31; Gusm…	0.5
APEX-GmCSN5	CSN4	COP9 signalosome complex subunit 4	AT5G42970	Q8L5U0	11451.0800	XP_016505206.1	COP9 signalosome complex subunit 4-like	3	LEAEVQKEVAHYTLNQIQPR	LEAEVQKEVAHYTLNQIQPR	45350.9471	153	19	28	53.40	67	20	Yes	Fu H, Reis N, Lee Y, Glickman MH, Vierstra RD. Subunit interaction maps for the regulatory particle of the 26S proteasome and the COP9 signalosome. EMBO J. 2001;20:7096–107; Serino G, Su H, Peng Z, Tsuge T, Wei N, Gu H, et al. Characterization of the last subunit of the Arabidopsis COP9 signalosome: implications for the overall structure and origin of the complex. Plant Cell. 2003;15:719–31; Gusm…	0.5
APEX-GmCSN5	CSN4	COP9 signalosome complex subunit 4	AT5G42970	Q8L5U0	9580.8900	XP_016505206.1	COP9 signalosome complex subunit 4-like	3	LEAEVQKEVAHYTLNQIQPR	LEAEVQKEVAHYTLNQIQPR	45350.0027	134	17	28	45.59	67	20	Yes	Fu H, Reis N, Lee Y, Glickman MH, Vierstra RD. Subunit interaction maps for the regulatory particle of the 26S proteasome and the COP9 signalosome. EMBO J. 2001;20:7096–107; Serino G, Su H, Peng Z, Tsuge T, Wei N, Gu H, et al. Characterization of the last subunit of the Arabidopsis COP9 signalosome: implications for the overall structure and origin of the complex. Plant Cell. 2003;15:719–31; Gusm…	0.5
APEX-GmCSN5	CSN4	COP9 signalosome complex subunit 4	AT5G42970	Q8L5U0	8801.7890	XP_016505206.1	COP9 signalosome complex subunit 4-like	3	LEAEVQKEVAHYTLNQIQPR	LEAEVQKEVAHYTLNQIQPR	45350.0027	134	15	28	42.57	67	20	Yes	Fu H, Reis N, Lee Y, Glickman MH, Vierstra RD. Subunit interaction maps for the regulatory particle of the 26S proteasome and the COP9 signalosome. EMBO J. 2001;20:7096–107; Serino G, Su H, Peng Z, Tsuge T, Wei N, Gu H, et al. Characterization of the last subunit of the Arabidopsis COP9 signalosome: implications for the overall structure and origin of the complex. Plant Cell. 2003;15:719–31; Gusm…	0.5
APEX-GmCSN5	CSN4	COP9 signalosome complex subunit 4	AT5G42970	Q8L5U0	8309.2090	XP_016505206.1	COP9 signalosome complex subunit 4-like	3	LEAEVQKEVAHYTLNQIQPR	LEAEVQKEVAHYTLNQIQPR	45350.9471	138	16	28	43.32	67	20	Yes	Fu H, Reis N, Lee Y, Glickman MH, Vierstra RD. Subunit interaction maps for the regulatory particle of the 26S proteasome and the COP9 signalosome. EMBO J. 2001;20:7096–107; Serino G, Su H, Peng Z, Tsuge T, Wei N, Gu H, et al. Characterization of the last subunit of the Arabidopsis COP9 signalosome: implications for the overall structure and origin of the complex. Plant Cell. 2003;15:719–31; Gusm…	0.5
APEX-GmCSN5	CSN4	COP9 signalosome complex subunit 4	AT5G42970	Q8L5U0	11618.1500	XP_016505206.1	COP9 signalosome complex subunit 4-like	3	LEAEVQKEVAHYTLNQIQPR	LEAEVQKEVAHYTLNQIQPR	45350.9471	163	15	28	46.85	67	20	Yes	Fu H, Reis N, Lee Y, Glickman MH, Vierstra RD. Subunit interaction maps for the regulatory particle of the 26S proteasome and the COP9 signalosome. EMBO J. 2001;20:7096–107; Serino G, Su H, Peng Z, Tsuge T, Wei N, Gu H, et al. Characterization of the last subunit of the Arabidopsis COP9 signalosome: implications for the overall structure and origin of the complex. Plant Cell. 2003;15:719–31; Gusm…	0.5
APEX-GmCSN5	CSN4	COP9 signalosome complex subunit 4	AT5G42970	Q8L5U0	11390.3300	XP_016505206.1	COP9 signalosome complex subunit 4-like	3	LEAEVQKEVAHYTLNQIQPR	LEAEVQKEVAHYTLNQIQPR	45350.0027	157	16	28	46.85	67	20	Yes	Fu H, Reis N, Lee Y, Glickman MH, Vierstra RD. Subunit interaction maps for the regulatory particle of the 26S proteasome and the COP9 signalosome. EMBO J. 2001;20:7096–107; Serino G, Su H, Peng Z, Tsuge T, Wei N, Gu H, et al. Characterization of the last subunit of the Arabidopsis COP9 signalosome: implications for the overall structure and origin of the complex. Plant Cell. 2003;15:719–31; Gusm…	0.5
APEX-GmCSN5	CSN4	COP9 signalosome complex subunit 4	AT5G42970	Q8L5U0	8801.7890	XP_016505206.1	COP9 signalosome complex subunit 4-like	3	LKIYPILQK	LKIYPILQK	45350.0027	134	15	28	42.57	256	9	Yes	Fu H, Reis N, Lee Y, Glickman MH, Vierstra RD. Subunit interaction maps for the regulatory particle of the 26S proteasome and the COP9 signalosome. EMBO J. 2001;20:7096–107; Serino G, Su H, Peng Z, Tsuge T, Wei N, Gu H, et al. Characterization of the last subunit of the Arabidopsis COP9 signalosome: implications for the overall structure and origin of the complex. Plant Cell. 2003;15:719–31; Gusm…	0.5
APEX-GmCSN5	CSN4	COP9 signalosome complex subunit 4	AT5G42970	Q8L5U0	8309.2090	XP_016505206.1	COP9 signalosome complex subunit 4-like	3	LKIYPILQK	LKIYPILQK	45350.9471	138	16	28	43.32	256	9	Yes	Fu H, Reis N, Lee Y, Glickman MH, Vierstra RD. Subunit interaction maps for the regulatory particle of the 26S proteasome and the COP9 signalosome. EMBO J. 2001;20:7096–107; Serino G, Su H, Peng Z, Tsuge T, Wei N, Gu H, et al. Characterization of the last subunit of the Arabidopsis COP9 signalosome: implications for the overall structure and origin of the complex. Plant Cell. 2003;15:719–31; Gusm…	0.5
APEX-GmCSN5	CSN4	COP9 signalosome complex subunit 4	AT5G42970	Q8L5U0	7419.3410	XP_016505206.1	COP9 signalosome complex subunit 4-like	3	LYLEDDDAVNAEAFINK	LYLEDDDAVNAEAFINK	45350.9471	182	18	28	49.62	145	17	Yes	Fu H, Reis N, Lee Y, Glickman MH, Vierstra RD. Subunit interaction maps for the regulatory particle of the 26S proteasome and the COP9 signalosome. EMBO J. 2001;20:7096–107; Serino G, Su H, Peng Z, Tsuge T, Wei N, Gu H, et al. Characterization of the last subunit of the Arabidopsis COP9 signalosome: implications for the overall structure and origin of the complex. Plant Cell. 2003;15:719–31; Gusm…	0.5
APEX-GmCSN5	CSN4	COP9 signalosome complex subunit 4	AT5G42970	Q8L5U0	6342.2870	XP_016505206.1	COP9 signalosome complex subunit 4-like	3	LYLEDDDAVNAEAFINK	LYLEDDDAVNAEAFINK	45350.0027	164	18	28	47.86	145	17	Yes	Fu H, Reis N, Lee Y, Glickman MH, Vierstra RD. Subunit interaction maps for the regulatory particle of the 26S proteasome and the COP9 signalosome. EMBO J. 2001;20:7096–107; Serino G, Su H, Peng Z, Tsuge T, Wei N, Gu H, et al. Characterization of the last subunit of the Arabidopsis COP9 signalosome: implications for the overall structure and origin of the complex. Plant Cell. 2003;15:719–31; Gusm…	0.5
APEX-GmCSN5	CSN4	COP9 signalosome complex subunit 4	AT5G42970	Q8L5U0	11451.0800	XP_016505206.1	COP9 signalosome complex subunit 4-like	3	LYLEDDDAVNAEAFINK	LYLEDDDAVNAEAFINK	45350.9471	153	19	28	53.40	145	17	Yes	Fu H, Reis N, Lee Y, Glickman MH, Vierstra RD. Subunit interaction maps for the regulatory particle of the 26S proteasome and the COP9 signalosome. EMBO J. 2001;20:7096–107; Serino G, Su H, Peng Z, Tsuge T, Wei N, Gu H, et al. Characterization of the last subunit of the Arabidopsis COP9 signalosome: implications for the overall structure and origin of the complex. Plant Cell. 2003;15:719–31; Gusm…	0.5
APEX-GmCSN5	CSN4	COP9 signalosome complex subunit 4	AT5G42970	Q8L5U0	9580.8900	XP_016505206.1	COP9 signalosome complex subunit 4-like	3	LYLEDDDAVNAEAFINK	LYLEDDDAVNAEAFINK	45350.0027	134	17	28	45.59	145	17	Yes	Fu H, Reis N, Lee Y, Glickman MH, Vierstra RD. Subunit interaction maps for the regulatory particle of the 26S proteasome and the COP9 signalosome. EMBO J. 2001;20:7096–107; Serino G, Su H, Peng Z, Tsuge T, Wei N, Gu H, et al. Characterization of the last subunit of the Arabidopsis COP9 signalosome: implications for the overall structure and origin of the complex. Plant Cell. 2003;15:719–31; Gusm…	0.5
APEX-GmCSN5	CSN4	COP9 signalosome complex subunit 4	AT5G42970	Q8L5U0	8801.7890	XP_016505206.1	COP9 signalosome complex subunit 4-like	3	LYLEDDDAVNAEAFINK	LYLEDDDAVNAEAFINK	45350.0027	134	15	28	42.57	145	17	Yes	Fu H, Reis N, Lee Y, Glickman MH, Vierstra RD. Subunit interaction maps for the regulatory particle of the 26S proteasome and the COP9 signalosome. EMBO J. 2001;20:7096–107; Serino G, Su H, Peng Z, Tsuge T, Wei N, Gu H, et al. Characterization of the last subunit of the Arabidopsis COP9 signalosome: implications for the overall structure and origin of the complex. Plant Cell. 2003;15:719–31; Gusm…	0.5
APEX-GmCSN5	CSN4	COP9 signalosome complex subunit 4	AT5G42970	Q8L5U0	8309.2090	XP_016505206.1	COP9 signalosome complex subunit 4-like	3	LYLEDDDAVNAEAFINK	LYLEDDDAVNAEAFINK	45350.9471	138	16	28	43.32	145	17	Yes	Fu H, Reis N, Lee Y, Glickman MH, Vierstra RD. Subunit interaction maps for the regulatory particle of the 26S proteasome and the COP9 signalosome. EMBO J. 2001;20:7096–107; Serino G, Su H, Peng Z, Tsuge T, Wei N, Gu H, et al. Characterization of the last subunit of the Arabidopsis COP9 signalosome: implications for the overall structure and origin of the complex. Plant Cell. 2003;15:719–31; Gusm…	0.5
APEX-GmCSN5	CSN4	COP9 signalosome complex subunit 4	AT5G42970	Q8L5U0	11618.1500	XP_016505206.1	COP9 signalosome complex subunit 4-like	3	LYLEDDDAVNAEAFINK	LYLEDDDAVNAEAFINK	45350.9471	163	15	28	46.85	145	17	Yes	Fu H, Reis N, Lee Y, Glickman MH, Vierstra RD. Subunit interaction maps for the regulatory particle of the 26S proteasome and the COP9 signalosome. EMBO J. 2001;20:7096–107; Serino G, Su H, Peng Z, Tsuge T, Wei N, Gu H, et al. Characterization of the last subunit of the Arabidopsis COP9 signalosome: implications for the overall structure and origin of the complex. Plant Cell. 2003;15:719–31; Gusm…	0.5
APEX-GmCSN5	CSN4	COP9 signalosome complex subunit 4	AT5G42970	Q8L5U0	11390.3300	XP_016505206.1	COP9 signalosome complex subunit 4-like	3	LYLEDDDAVNAEAFINK	LYLEDDDAVNAEAFINK	45350.0027	157	16	28	46.85	145	17	Yes	Fu H, Reis N, Lee Y, Glickman MH, Vierstra RD. Subunit interaction maps for the regulatory particle of the 26S proteasome and the COP9 signalosome. EMBO J. 2001;20:7096–107; Serino G, Su H, Peng Z, Tsuge T, Wei N, Gu H, et al. Characterization of the last subunit of the Arabidopsis COP9 signalosome: implications for the overall structure and origin of the complex. Plant Cell. 2003;15:719–31; Gusm…	0.5
APEX-GmCSN5	CSN4	COP9 signalosome complex subunit 4	AT5G42970	Q8L5U0	7419.3410	XP_016505206.1	COP9 signalosome complex subunit 4-like	3	LYTNISFDELGTLLGIPPQKAEK	LYTNISFDELGTLLGIPPQKAEK	45350.9471	182	18	28	49.62	313	23	Yes	Fu H, Reis N, Lee Y, Glickman MH, Vierstra RD. Subunit interaction maps for the regulatory particle of the 26S proteasome and the COP9 signalosome. EMBO J. 2001;20:7096–107; Serino G, Su H, Peng Z, Tsuge T, Wei N, Gu H, et al. Characterization of the last subunit of the Arabidopsis COP9 signalosome: implications for the overall structure and origin of the complex. Plant Cell. 2003;15:719–31; Gusm…	0.5
APEX-GmCSN5	CSN4	COP9 signalosome complex subunit 4	AT5G42970	Q8L5U0	6342.2870	XP_016505206.1	COP9 signalosome complex subunit 4-like	3	LYTNISFDELGTLLGIPPQKAEK	LYTNISFDELGTLLGIPPQKAEK	45350.0027	164	18	28	47.86	313	23	Yes	Fu H, Reis N, Lee Y, Glickman MH, Vierstra RD. Subunit interaction maps for the regulatory particle of the 26S proteasome and the COP9 signalosome. EMBO J. 2001;20:7096–107; Serino G, Su H, Peng Z, Tsuge T, Wei N, Gu H, et al. Characterization of the last subunit of the Arabidopsis COP9 signalosome: implications for the overall structure and origin of the complex. Plant Cell. 2003;15:719–31; Gusm…	0.5
APEX-GmCSN5	CSN4	COP9 signalosome complex subunit 4	AT5G42970	Q8L5U0	349.4007	XP_016505206.1	COP9 signalosome complex subunit 4-like	3	LYTNISFDELGTLLGIPPQKAEK	LYTNISFDELGTLLGIPPQKAEK	45350.0027	17	7	28	19.90	313	23	Yes	Fu H, Reis N, Lee Y, Glickman MH, Vierstra RD. Subunit interaction maps for the regulatory particle of the 26S proteasome and the COP9 signalosome. EMBO J. 2001;20:7096–107; Serino G, Su H, Peng Z, Tsuge T, Wei N, Gu H, et al. Characterization of the last subunit of the Arabidopsis COP9 signalosome: implications for the overall structure and origin of the complex. Plant Cell. 2003;15:719–31; Gusm…	0.5
APEX-GmCSN5	CSN4	COP9 signalosome complex subunit 4	AT5G42970	Q8L5U0	349.4007	XP_016505206.1	COP9 signalosome complex subunit 4-like	3	LYTNISFDELGTLLGIPPQKAEK	LYTNISFDELGTLLGIPPQKAEK	45350.9471	19	8	28	26.95	313	23	Yes	Fu H, Reis N, Lee Y, Glickman MH, Vierstra RD. Subunit interaction maps for the regulatory particle of the 26S proteasome and the COP9 signalosome. EMBO J. 2001;20:7096–107; Serino G, Su H, Peng Z, Tsuge T, Wei N, Gu H, et al. Characterization of the last subunit of the Arabidopsis COP9 signalosome: implications for the overall structure and origin of the complex. Plant Cell. 2003;15:719–31; Gusm…	0.5
APEX-GmCSN5	CSN4	COP9 signalosome complex subunit 4	AT5G42970	Q8L5U0	11451.0800	XP_016505206.1	COP9 signalosome complex subunit 4-like	3	MESAFASASAISDQRQK	MESAFASASAISDQRQK	45350.9471	153	19	28	53.40	0	17	Yes	Fu H, Reis N, Lee Y, Glickman MH, Vierstra RD. Subunit interaction maps for the regulatory particle of the 26S proteasome and the COP9 signalosome. EMBO J. 2001;20:7096–107; Serino G, Su H, Peng Z, Tsuge T, Wei N, Gu H, et al. Characterization of the last subunit of the Arabidopsis COP9 signalosome: implications for the overall structure and origin of the complex. Plant Cell. 2003;15:719–31; Gusm…	0.5
APEX-GmCSN5	CSN4	COP9 signalosome complex subunit 4	AT5G42970	Q8L5U0	9580.8900	XP_016505206.1	COP9 signalosome complex subunit 4-like	3	MESAFASASAISDQRQK	MESAFASASAISDQRQK	45350.0027	134	17	28	45.59	0	17	Yes	Fu H, Reis N, Lee Y, Glickman MH, Vierstra RD. Subunit interaction maps for the regulatory particle of the 26S proteasome and the COP9 signalosome. EMBO J. 2001;20:7096–107; Serino G, Su H, Peng Z, Tsuge T, Wei N, Gu H, et al. Characterization of the last subunit of the Arabidopsis COP9 signalosome: implications for the overall structure and origin of the complex. Plant Cell. 2003;15:719–31; Gusm…	0.5
APEX-GmCSN5	CSN4	COP9 signalosome complex subunit 4	AT5G42970	Q8L5U0	7419.3410	XP_016505206.1	COP9 signalosome complex subunit 4-like	3	MIFEDR	MIFEDR	45350.9471	182	18	28	49.62	340	6	Yes	Fu H, Reis N, Lee Y, Glickman MH, Vierstra RD. Subunit interaction maps for the regulatory particle of the 26S proteasome and the COP9 signalosome. EMBO J. 2001;20:7096–107; Serino G, Su H, Peng Z, Tsuge T, Wei N, Gu H, et al. Characterization of the last subunit of the Arabidopsis COP9 signalosome: implications for the overall structure and origin of the complex. Plant Cell. 2003;15:719–31; Gusm…	0.5
APEX-GmCSN5	CSN4	COP9 signalosome complex subunit 4	AT5G42970	Q8L5U0	6342.2870	XP_016505206.1	COP9 signalosome complex subunit 4-like	3	MIFEDR	MIFEDR	45350.0027	164	18	28	47.86	340	6	Yes	Fu H, Reis N, Lee Y, Glickman MH, Vierstra RD. Subunit interaction maps for the regulatory particle of the 26S proteasome and the COP9 signalosome. EMBO J. 2001;20:7096–107; Serino G, Su H, Peng Z, Tsuge T, Wei N, Gu H, et al. Characterization of the last subunit of the Arabidopsis COP9 signalosome: implications for the overall structure and origin of the complex. Plant Cell. 2003;15:719–31; Gusm…	0.5
APEX-GmCSN5	CSN4	COP9 signalosome complex subunit 4	AT5G42970	Q8L5U0	11451.0800	XP_016505206.1	COP9 signalosome complex subunit 4-like	3	MIFEDR	MIFEDR	45350.9471	153	19	28	53.40	340	6	Yes	Fu H, Reis N, Lee Y, Glickman MH, Vierstra RD. Subunit interaction maps for the regulatory particle of the 26S proteasome and the COP9 signalosome. EMBO J. 2001;20:7096–107; Serino G, Su H, Peng Z, Tsuge T, Wei N, Gu H, et al. Characterization of the last subunit of the Arabidopsis COP9 signalosome: implications for the overall structure and origin of the complex. Plant Cell. 2003;15:719–31; Gusm…	0.5
APEX-GmCSN5	CSN4	COP9 signalosome complex subunit 4	AT5G42970	Q8L5U0	9580.8900	XP_016505206.1	COP9 signalosome complex subunit 4-like	3	MIFEDR	MIFEDR	45350.0027	134	17	28	45.59	340	6	Yes	Fu H, Reis N, Lee Y, Glickman MH, Vierstra RD. Subunit interaction maps for the regulatory particle of the 26S proteasome and the COP9 signalosome. EMBO J. 2001;20:7096–107; Serino G, Su H, Peng Z, Tsuge T, Wei N, Gu H, et al. Characterization of the last subunit of the Arabidopsis COP9 signalosome: implications for the overall structure and origin of the complex. Plant Cell. 2003;15:719–31; Gusm…	0.5
APEX-GmCSN5	CSN4	COP9 signalosome complex subunit 4	AT5G42970	Q8L5U0	349.4007	XP_016505206.1	COP9 signalosome complex subunit 4-like	3	MIFEDR	MIFEDR	45350.0027	17	7	28	19.90	340	6	Yes	Fu H, Reis N, Lee Y, Glickman MH, Vierstra RD. Subunit interaction maps for the regulatory particle of the 26S proteasome and the COP9 signalosome. EMBO J. 2001;20:7096–107; Serino G, Su H, Peng Z, Tsuge T, Wei N, Gu H, et al. Characterization of the last subunit of the Arabidopsis COP9 signalosome: implications for the overall structure and origin of the complex. Plant Cell. 2003;15:719–31; Gusm…	0.5
APEX-GmCSN5	CSN4	COP9 signalosome complex subunit 4	AT5G42970	Q8L5U0	349.4007	XP_016505206.1	COP9 signalosome complex subunit 4-like	3	MIFEDR	MIFEDR	45350.9471	19	8	28	26.95	340	6	Yes	Fu H, Reis N, Lee Y, Glickman MH, Vierstra RD. Subunit interaction maps for the regulatory particle of the 26S proteasome and the COP9 signalosome. EMBO J. 2001;20:7096–107; Serino G, Su H, Peng Z, Tsuge T, Wei N, Gu H, et al. Characterization of the last subunit of the Arabidopsis COP9 signalosome: implications for the overall structure and origin of the complex. Plant Cell. 2003;15:719–31; Gusm…	0.5
APEX-GmCSN5	CSN4	COP9 signalosome complex subunit 4	AT5G42970	Q8L5U0	11451.0800	XP_016505206.1	COP9 signalosome complex subunit 4-like	3	NEVLNLQYKVCYAR	NEVLNLQYKVCYAR	45350.9471	153	19	28	53.40	171	14	Yes	Fu H, Reis N, Lee Y, Glickman MH, Vierstra RD. Subunit interaction maps for the regulatory particle of the 26S proteasome and the COP9 signalosome. EMBO J. 2001;20:7096–107; Serino G, Su H, Peng Z, Tsuge T, Wei N, Gu H, et al. Characterization of the last subunit of the Arabidopsis COP9 signalosome: implications for the overall structure and origin of the complex. Plant Cell. 2003;15:719–31; Gusm…	0.5
APEX-GmCSN5	CSN4	COP9 signalosome complex subunit 4	AT5G42970	Q8L5U0	9580.8900	XP_016505206.1	COP9 signalosome complex subunit 4-like	3	NEVLNLQYKVCYAR	NEVLNLQYKVCYAR	45350.0027	134	17	28	45.59	171	14	Yes	Fu H, Reis N, Lee Y, Glickman MH, Vierstra RD. Subunit interaction maps for the regulatory particle of the 26S proteasome and the COP9 signalosome. EMBO J. 2001;20:7096–107; Serino G, Su H, Peng Z, Tsuge T, Wei N, Gu H, et al. Characterization of the last subunit of the Arabidopsis COP9 signalosome: implications for the overall structure and origin of the complex. Plant Cell. 2003;15:719–31; Gusm…	0.5
APEX-GmCSN5	CSN4	COP9 signalosome complex subunit 4	AT5G42970	Q8L5U0	7419.3410	XP_016505206.1	COP9 signalosome complex subunit 4-like	3	QFIDHMLSDDVPLVVSR	QFIDHMLSDDVPLVVSR	45350.9471	182	18	28	49.62	38	17	Yes	Fu H, Reis N, Lee Y, Glickman MH, Vierstra RD. Subunit interaction maps for the regulatory particle of the 26S proteasome and the COP9 signalosome. EMBO J. 2001;20:7096–107; Serino G, Su H, Peng Z, Tsuge T, Wei N, Gu H, et al. Characterization of the last subunit of the Arabidopsis COP9 signalosome: implications for the overall structure and origin of the complex. Plant Cell. 2003;15:719–31; Gusm…	0.5
APEX-GmCSN5	CSN4	COP9 signalosome complex subunit 4	AT5G42970	Q8L5U0	6342.2870	XP_016505206.1	COP9 signalosome complex subunit 4-like	3	QFIDHMLSDDVPLVVSR	QFIDHMLSDDVPLVVSR	45350.0027	164	18	28	47.86	38	17	Yes	Fu H, Reis N, Lee Y, Glickman MH, Vierstra RD. Subunit interaction maps for the regulatory particle of the 26S proteasome and the COP9 signalosome. EMBO J. 2001;20:7096–107; Serino G, Su H, Peng Z, Tsuge T, Wei N, Gu H, et al. Characterization of the last subunit of the Arabidopsis COP9 signalosome: implications for the overall structure and origin of the complex. Plant Cell. 2003;15:719–31; Gusm…	0.5
APEX-GmCSN5	CSN4	COP9 signalosome complex subunit 4	AT5G42970	Q8L5U0	8801.7890	XP_016505206.1	COP9 signalosome complex subunit 4-like	3	QFIDHMLSDDVPLVVSR	QFIDHMLSDDVPLVVSR	45350.0027	134	15	28	42.57	38	17	Yes	Fu H, Reis N, Lee Y, Glickman MH, Vierstra RD. Subunit interaction maps for the regulatory particle of the 26S proteasome and the COP9 signalosome. EMBO J. 2001;20:7096–107; Serino G, Su H, Peng Z, Tsuge T, Wei N, Gu H, et al. Characterization of the last subunit of the Arabidopsis COP9 signalosome: implications for the overall structure and origin of the complex. Plant Cell. 2003;15:719–31; Gusm…	0.5
APEX-GmCSN5	CSN4	COP9 signalosome complex subunit 4	AT5G42970	Q8L5U0	8309.2090	XP_016505206.1	COP9 signalosome complex subunit 4-like	3	QFIDHMLSDDVPLVVSR	QFIDHMLSDDVPLVVSR	45350.9471	138	16	28	43.32	38	17	Yes	Fu H, Reis N, Lee Y, Glickman MH, Vierstra RD. Subunit interaction maps for the regulatory particle of the 26S proteasome and the COP9 signalosome. EMBO J. 2001;20:7096–107; Serino G, Su H, Peng Z, Tsuge T, Wei N, Gu H, et al. Characterization of the last subunit of the Arabidopsis COP9 signalosome: implications for the overall structure and origin of the complex. Plant Cell. 2003;15:719–31; Gusm…	0.5
APEX-GmCSN5	CSN4	COP9 signalosome complex subunit 4	AT5G42970	Q8L5U0	7419.3410	XP_016505206.1	COP9 signalosome complex subunit 4-like	3	QLLQTFAQELGR	QLLQTFAQELGR	45350.9471	182	18	28	49.62	55	12	Yes	Fu H, Reis N, Lee Y, Glickman MH, Vierstra RD. Subunit interaction maps for the regulatory particle of the 26S proteasome and the COP9 signalosome. EMBO J. 2001;20:7096–107; Serino G, Su H, Peng Z, Tsuge T, Wei N, Gu H, et al. Characterization of the last subunit of the Arabidopsis COP9 signalosome: implications for the overall structure and origin of the complex. Plant Cell. 2003;15:719–31; Gusm…	0.5
APEX-GmCSN5	CSN4	COP9 signalosome complex subunit 4	AT5G42970	Q8L5U0	6342.2870	XP_016505206.1	COP9 signalosome complex subunit 4-like	3	QLLQTFAQELGR	QLLQTFAQELGR	45350.0027	164	18	28	47.86	55	12	Yes	Fu H, Reis N, Lee Y, Glickman MH, Vierstra RD. Subunit interaction maps for the regulatory particle of the 26S proteasome and the COP9 signalosome. EMBO J. 2001;20:7096–107; Serino G, Su H, Peng Z, Tsuge T, Wei N, Gu H, et al. Characterization of the last subunit of the Arabidopsis COP9 signalosome: implications for the overall structure and origin of the complex. Plant Cell. 2003;15:719–31; Gusm…	0.5
APEX-GmCSN5	CSN4	COP9 signalosome complex subunit 4	AT5G42970	Q8L5U0	11451.0800	XP_016505206.1	COP9 signalosome complex subunit 4-like	3	QLLQTFAQELGR	QLLQTFAQELGR	45350.9471	153	19	28	53.40	55	12	Yes	Fu H, Reis N, Lee Y, Glickman MH, Vierstra RD. Subunit interaction maps for the regulatory particle of the 26S proteasome and the COP9 signalosome. EMBO J. 2001;20:7096–107; Serino G, Su H, Peng Z, Tsuge T, Wei N, Gu H, et al. Characterization of the last subunit of the Arabidopsis COP9 signalosome: implications for the overall structure and origin of the complex. Plant Cell. 2003;15:719–31; Gusm…	0.5
APEX-GmCSN5	CSN4	COP9 signalosome complex subunit 4	AT5G42970	Q8L5U0	9580.8900	XP_016505206.1	COP9 signalosome complex subunit 4-like	3	QLLQTFAQELGR	QLLQTFAQELGR	45350.0027	134	17	28	45.59	55	12	Yes	Fu H, Reis N, Lee Y, Glickman MH, Vierstra RD. Subunit interaction maps for the regulatory particle of the 26S proteasome and the COP9 signalosome. EMBO J. 2001;20:7096–107; Serino G, Su H, Peng Z, Tsuge T, Wei N, Gu H, et al. Characterization of the last subunit of the Arabidopsis COP9 signalosome: implications for the overall structure and origin of the complex. Plant Cell. 2003;15:719–31; Gusm…	0.5
APEX-GmCSN5	CSN4	COP9 signalosome complex subunit 4	AT5G42970	Q8L5U0	8801.7890	XP_016505206.1	COP9 signalosome complex subunit 4-like	3	QLLQTFAQELGR	QLLQTFAQELGR	45350.0027	134	15	28	42.57	55	12	Yes	Fu H, Reis N, Lee Y, Glickman MH, Vierstra RD. Subunit interaction maps for the regulatory particle of the 26S proteasome and the COP9 signalosome. EMBO J. 2001;20:7096–107; Serino G, Su H, Peng Z, Tsuge T, Wei N, Gu H, et al. Characterization of the last subunit of the Arabidopsis COP9 signalosome: implications for the overall structure and origin of the complex. Plant Cell. 2003;15:719–31; Gusm…	0.5
APEX-GmCSN5	CSN4	COP9 signalosome complex subunit 4	AT5G42970	Q8L5U0	8309.2090	XP_016505206.1	COP9 signalosome complex subunit 4-like	3	QLLQTFAQELGR	QLLQTFAQELGR	45350.9471	138	16	28	43.32	55	12	Yes	Fu H, Reis N, Lee Y, Glickman MH, Vierstra RD. Subunit interaction maps for the regulatory particle of the 26S proteasome and the COP9 signalosome. EMBO J. 2001;20:7096–107; Serino G, Su H, Peng Z, Tsuge T, Wei N, Gu H, et al. Characterization of the last subunit of the Arabidopsis COP9 signalosome: implications for the overall structure and origin of the complex. Plant Cell. 2003;15:719–31; Gusm…	0.5
APEX-GmCSN5	CSN4	COP9 signalosome complex subunit 4	AT5G42970	Q8L5U0	11618.1500	XP_016505206.1	COP9 signalosome complex subunit 4-like	3	QLLQTFAQELGR	QLLQTFAQELGR	45350.9471	163	15	28	46.85	55	12	Yes	Fu H, Reis N, Lee Y, Glickman MH, Vierstra RD. Subunit interaction maps for the regulatory particle of the 26S proteasome and the COP9 signalosome. EMBO J. 2001;20:7096–107; Serino G, Su H, Peng Z, Tsuge T, Wei N, Gu H, et al. Characterization of the last subunit of the Arabidopsis COP9 signalosome: implications for the overall structure and origin of the complex. Plant Cell. 2003;15:719–31; Gusm…	0.5
APEX-GmCSN5	CSN4	COP9 signalosome complex subunit 4	AT5G42970	Q8L5U0	11390.3300	XP_016505206.1	COP9 signalosome complex subunit 4-like	3	QLLQTFAQELGR	QLLQTFAQELGR	45350.0027	157	16	28	46.85	55	12	Yes	Fu H, Reis N, Lee Y, Glickman MH, Vierstra RD. Subunit interaction maps for the regulatory particle of the 26S proteasome and the COP9 signalosome. EMBO J. 2001;20:7096–107; Serino G, Su H, Peng Z, Tsuge T, Wei N, Gu H, et al. Characterization of the last subunit of the Arabidopsis COP9 signalosome: implications for the overall structure and origin of the complex. Plant Cell. 2003;15:719–31; Gusm…	0.5
APEX-GmCSN5	CSN4	COP9 signalosome complex subunit 4	AT5G42970	Q8L5U0	11451.0800	XP_016505206.1	COP9 signalosome complex subunit 4-like	3	VLATLYKDER	VLATLYKDER	45350.9471	153	19	28	53.40	243	10	Yes	Fu H, Reis N, Lee Y, Glickman MH, Vierstra RD. Subunit interaction maps for the regulatory particle of the 26S proteasome and the COP9 signalosome. EMBO J. 2001;20:7096–107; Serino G, Su H, Peng Z, Tsuge T, Wei N, Gu H, et al. Characterization of the last subunit of the Arabidopsis COP9 signalosome: implications for the overall structure and origin of the complex. Plant Cell. 2003;15:719–31; Gusm…	0.5
APEX-GmCSN5	CSN4	COP9 signalosome complex subunit 4	AT5G42970	Q8L5U0	9580.8900	XP_016505206.1	COP9 signalosome complex subunit 4-like	3	VLATLYKDER	VLATLYKDER	45350.0027	134	17	28	45.59	243	10	Yes	Fu H, Reis N, Lee Y, Glickman MH, Vierstra RD. Subunit interaction maps for the regulatory particle of the 26S proteasome and the COP9 signalosome. EMBO J. 2001;20:7096–107; Serino G, Su H, Peng Z, Tsuge T, Wei N, Gu H, et al. Characterization of the last subunit of the Arabidopsis COP9 signalosome: implications for the overall structure and origin of the complex. Plant Cell. 2003;15:719–31; Gusm…	0.5
APEX-GmCSN5	CSN4	COP9 signalosome complex subunit 4	AT5G42970	Q8L5U0	8801.7890	XP_016505206.1	COP9 signalosome complex subunit 4-like	3	VLATLYKDER	VLATLYKDER	45350.0027	134	15	28	42.57	243	10	Yes	Fu H, Reis N, Lee Y, Glickman MH, Vierstra RD. Subunit interaction maps for the regulatory particle of the 26S proteasome and the COP9 signalosome. EMBO J. 2001;20:7096–107; Serino G, Su H, Peng Z, Tsuge T, Wei N, Gu H, et al. Characterization of the last subunit of the Arabidopsis COP9 signalosome: implications for the overall structure and origin of the complex. Plant Cell. 2003;15:719–31; Gusm…	0.5
APEX-GmCSN5	CSN4	COP9 signalosome complex subunit 4	AT5G42970	Q8L5U0	8309.2090	XP_016505206.1	COP9 signalosome complex subunit 4-like	3	VLATLYKDER	VLATLYKDER	45350.9471	138	16	28	43.32	243	10	Yes	Fu H, Reis N, Lee Y, Glickman MH, Vierstra RD. Subunit interaction maps for the regulatory particle of the 26S proteasome and the COP9 signalosome. EMBO J. 2001;20:7096–107; Serino G, Su H, Peng Z, Tsuge T, Wei N, Gu H, et al. Characterization of the last subunit of the Arabidopsis COP9 signalosome: implications for the overall structure and origin of the complex. Plant Cell. 2003;15:719–31; Gusm…	0.5
APEX-GmCSN5	CSN4	COP9 signalosome complex subunit 4	AT5G42970	Q8L5U0	11618.1500	XP_016505206.1	COP9 signalosome complex subunit 4-like	3	VLATLYKDER	VLATLYKDER	45350.9471	163	15	28	46.85	243	10	Yes	Fu H, Reis N, Lee Y, Glickman MH, Vierstra RD. Subunit interaction maps for the regulatory particle of the 26S proteasome and the COP9 signalosome. EMBO J. 2001;20:7096–107; Serino G, Su H, Peng Z, Tsuge T, Wei N, Gu H, et al. Characterization of the last subunit of the Arabidopsis COP9 signalosome: implications for the overall structure and origin of the complex. Plant Cell. 2003;15:719–31; Gusm…	0.5
APEX-GmCSN5	CSN4	COP9 signalosome complex subunit 4	AT5G42970	Q8L5U0	11390.3300	XP_016505206.1	COP9 signalosome complex subunit 4-like	3	VLATLYKDER	VLATLYKDER	45350.0027	157	16	28	46.85	243	10	Yes	Fu H, Reis N, Lee Y, Glickman MH, Vierstra RD. Subunit interaction maps for the regulatory particle of the 26S proteasome and the COP9 signalosome. EMBO J. 2001;20:7096–107; Serino G, Su H, Peng Z, Tsuge T, Wei N, Gu H, et al. Characterization of the last subunit of the Arabidopsis COP9 signalosome: implications for the overall structure and origin of the complex. Plant Cell. 2003;15:719–31; Gusm…	0.5
APEX-GmCSN5	CSN4	COP9 signalosome complex subunit 4	AT5G42970	Q8L5U0	7419.3410	XP_016505206.1	COP9 signalosome complex subunit 4-like	3	VVDETFIVSK	VVDETFIVSK	45350.9471	182	18	28	49.62	129	10	Yes	Fu H, Reis N, Lee Y, Glickman MH, Vierstra RD. Subunit interaction maps for the regulatory particle of the 26S proteasome and the COP9 signalosome. EMBO J. 2001;20:7096–107; Serino G, Su H, Peng Z, Tsuge T, Wei N, Gu H, et al. Characterization of the last subunit of the Arabidopsis COP9 signalosome: implications for the overall structure and origin of the complex. Plant Cell. 2003;15:719–31; Gusm…	0.5
APEX-GmCSN5	CSN4	COP9 signalosome complex subunit 4	AT5G42970	Q8L5U0	6342.2870	XP_016505206.1	COP9 signalosome complex subunit 4-like	3	VVDETFIVSK	VVDETFIVSK	45350.0027	164	18	28	47.86	129	10	Yes	Fu H, Reis N, Lee Y, Glickman MH, Vierstra RD. Subunit interaction maps for the regulatory particle of the 26S proteasome and the COP9 signalosome. EMBO J. 2001;20:7096–107; Serino G, Su H, Peng Z, Tsuge T, Wei N, Gu H, et al. Characterization of the last subunit of the Arabidopsis COP9 signalosome: implications for the overall structure and origin of the complex. Plant Cell. 2003;15:719–31; Gusm…	0.5
APEX-GmCSN5	CSN4	COP9 signalosome complex subunit 4	AT5G42970	Q8L5U0	11451.0800	XP_016505206.1	COP9 signalosome complex subunit 4-like	3	VVDETFIVSK	VVDETFIVSK	45350.9471	153	19	28	53.40	129	10	Yes	Fu H, Reis N, Lee Y, Glickman MH, Vierstra RD. Subunit interaction maps for the regulatory particle of the 26S proteasome and the COP9 signalosome. EMBO J. 2001;20:7096–107; Serino G, Su H, Peng Z, Tsuge T, Wei N, Gu H, et al. Characterization of the last subunit of the Arabidopsis COP9 signalosome: implications for the overall structure and origin of the complex. Plant Cell. 2003;15:719–31; Gusm…	0.5
APEX-GmCSN5	CSN4	COP9 signalosome complex subunit 4	AT5G42970	Q8L5U0	9580.8900	XP_016505206.1	COP9 signalosome complex subunit 4-like	3	VVDETFIVSK	VVDETFIVSK	45350.0027	134	17	28	45.59	129	10	Yes	Fu H, Reis N, Lee Y, Glickman MH, Vierstra RD. Subunit interaction maps for the regulatory particle of the 26S proteasome and the COP9 signalosome. EMBO J. 2001;20:7096–107; Serino G, Su H, Peng Z, Tsuge T, Wei N, Gu H, et al. Characterization of the last subunit of the Arabidopsis COP9 signalosome: implications for the overall structure and origin of the complex. Plant Cell. 2003;15:719–31; Gusm…	0.5
APEX-GmCSN5	CSN4	COP9 signalosome complex subunit 4	AT5G42970	Q8L5U0	11618.1500	XP_016505206.1	COP9 signalosome complex subunit 4-like	3	VVDETFIVSK	VVDETFIVSK	45350.9471	163	15	28	46.85	129	10	Yes	Fu H, Reis N, Lee Y, Glickman MH, Vierstra RD. Subunit interaction maps for the regulatory particle of the 26S proteasome and the COP9 signalosome. EMBO J. 2001;20:7096–107; Serino G, Su H, Peng Z, Tsuge T, Wei N, Gu H, et al. Characterization of the last subunit of the Arabidopsis COP9 signalosome: implications for the overall structure and origin of the complex. Plant Cell. 2003;15:719–31; Gusm…	0.5
APEX-GmCSN5	CSN4	COP9 signalosome complex subunit 4	AT5G42970	Q8L5U0	11390.3300	XP_016505206.1	COP9 signalosome complex subunit 4-like	3	VVDETFIVSK	VVDETFIVSK	45350.0027	157	16	28	46.85	129	10	Yes	Fu H, Reis N, Lee Y, Glickman MH, Vierstra RD. Subunit interaction maps for the regulatory particle of the 26S proteasome and the COP9 signalosome. EMBO J. 2001;20:7096–107; Serino G, Su H, Peng Z, Tsuge T, Wei N, Gu H, et al. Characterization of the last subunit of the Arabidopsis COP9 signalosome: implications for the overall structure and origin of the complex. Plant Cell. 2003;15:719–31; Gusm…	0.5
APEX-GmCSN5	CSN4	COP9 signalosome complex subunit 4	AT5G42970	Q8L5U0	7419.3410	XP_016505206.1	COP9 signalosome complex subunit 4-like	3	VVSFEEQVLIIR	VVSFEEQVLIIR	45350.9471	182	18	28	49.62	87	12	Yes	Fu H, Reis N, Lee Y, Glickman MH, Vierstra RD. Subunit interaction maps for the regulatory particle of the 26S proteasome and the COP9 signalosome. EMBO J. 2001;20:7096–107; Serino G, Su H, Peng Z, Tsuge T, Wei N, Gu H, et al. Characterization of the last subunit of the Arabidopsis COP9 signalosome: implications for the overall structure and origin of the complex. Plant Cell. 2003;15:719–31; Gusm…	0.5
APEX-GmCSN5	CSN4	COP9 signalosome complex subunit 4	AT5G42970	Q8L5U0	6342.2870	XP_016505206.1	COP9 signalosome complex subunit 4-like	3	VVSFEEQVLIIR	VVSFEEQVLIIR	45350.0027	164	18	28	47.86	87	12	Yes	Fu H, Reis N, Lee Y, Glickman MH, Vierstra RD. Subunit interaction maps for the regulatory particle of the 26S proteasome and the COP9 signalosome. EMBO J. 2001;20:7096–107; Serino G, Su H, Peng Z, Tsuge T, Wei N, Gu H, et al. Characterization of the last subunit of the Arabidopsis COP9 signalosome: implications for the overall structure and origin of the complex. Plant Cell. 2003;15:719–31; Gusm…	0.5
APEX-GmCSN5	CSN4	COP9 signalosome complex subunit 4	AT5G42970	Q8L5U0	11451.0800	XP_016505206.1	COP9 signalosome complex subunit 4-like	3	VVSFEEQVLIIR	VVSFEEQVLIIR	45350.9471	153	19	28	53.40	87	12	Yes	Fu H, Reis N, Lee Y, Glickman MH, Vierstra RD. Subunit interaction maps for the regulatory particle of the 26S proteasome and the COP9 signalosome. EMBO J. 2001;20:7096–107; Serino G, Su H, Peng Z, Tsuge T, Wei N, Gu H, et al. Characterization of the last subunit of the Arabidopsis COP9 signalosome: implications for the overall structure and origin of the complex. Plant Cell. 2003;15:719–31; Gusm…	0.5
APEX-GmCSN5	CSN4	COP9 signalosome complex subunit 4	AT5G42970	Q8L5U0	9580.8900	XP_016505206.1	COP9 signalosome complex subunit 4-like	3	VVSFEEQVLIIR	VVSFEEQVLIIR	45350.0027	134	17	28	45.59	87	12	Yes	Fu H, Reis N, Lee Y, Glickman MH, Vierstra RD. Subunit interaction maps for the regulatory particle of the 26S proteasome and the COP9 signalosome. EMBO J. 2001;20:7096–107; Serino G, Su H, Peng Z, Tsuge T, Wei N, Gu H, et al. Characterization of the last subunit of the Arabidopsis COP9 signalosome: implications for the overall structure and origin of the complex. Plant Cell. 2003;15:719–31; Gusm…	0.5
APEX-GmCSN5	CSN4	COP9 signalosome complex subunit 4	AT5G42970	Q8L5U0	8801.7890	XP_016505206.1	COP9 signalosome complex subunit 4-like	3	VVSFEEQVLIIR	VVSFEEQVLIIR	45350.0027	134	15	28	42.57	87	12	Yes	Fu H, Reis N, Lee Y, Glickman MH, Vierstra RD. Subunit interaction maps for the regulatory particle of the 26S proteasome and the COP9 signalosome. EMBO J. 2001;20:7096–107; Serino G, Su H, Peng Z, Tsuge T, Wei N, Gu H, et al. Characterization of the last subunit of the Arabidopsis COP9 signalosome: implications for the overall structure and origin of the complex. Plant Cell. 2003;15:719–31; Gusm…	0.5
APEX-GmCSN5	CSN4	COP9 signalosome complex subunit 4	AT5G42970	Q8L5U0	8309.2090	XP_016505206.1	COP9 signalosome complex subunit 4-like	3	VVSFEEQVLIIR	VVSFEEQVLIIR	45350.9471	138	16	28	43.32	87	12	Yes	Fu H, Reis N, Lee Y, Glickman MH, Vierstra RD. Subunit interaction maps for the regulatory particle of the 26S proteasome and the COP9 signalosome. EMBO J. 2001;20:7096–107; Serino G, Su H, Peng Z, Tsuge T, Wei N, Gu H, et al. Characterization of the last subunit of the Arabidopsis COP9 signalosome: implications for the overall structure and origin of the complex. Plant Cell. 2003;15:719–31; Gusm…	0.5
APEX-GmCSN5	CSN4	COP9 signalosome complex subunit 4	AT5G42970	Q8L5U0	11618.1500	XP_016505206.1	COP9 signalosome complex subunit 4-like	3	VVSFEEQVLIIR	VVSFEEQVLIIR	45350.9471	163	15	28	46.85	87	12	Yes	Fu H, Reis N, Lee Y, Glickman MH, Vierstra RD. Subunit interaction maps for the regulatory particle of the 26S proteasome and the COP9 signalosome. EMBO J. 2001;20:7096–107; Serino G, Su H, Peng Z, Tsuge T, Wei N, Gu H, et al. Characterization of the last subunit of the Arabidopsis COP9 signalosome: implications for the overall structure and origin of the complex. Plant Cell. 2003;15:719–31; Gusm…	0.5
APEX-GmCSN5	CSN4	COP9 signalosome complex subunit 4	AT5G42970	Q8L5U0	11390.3300	XP_016505206.1	COP9 signalosome complex subunit 4-like	3	VVSFEEQVLIIR	VVSFEEQVLIIR	45350.0027	157	16	28	46.85	87	12	Yes	Fu H, Reis N, Lee Y, Glickman MH, Vierstra RD. Subunit interaction maps for the regulatory particle of the 26S proteasome and the COP9 signalosome. EMBO J. 2001;20:7096–107; Serino G, Su H, Peng Z, Tsuge T, Wei N, Gu H, et al. Characterization of the last subunit of the Arabidopsis COP9 signalosome: implications for the overall structure and origin of the complex. Plant Cell. 2003;15:719–31; Gusm…	0.5
APEX-GmCSN5	CSN4	COP9 signalosome complex subunit 4	AT5G42970	Q8L5U0	11451.0800	XP_016505206.1	COP9 signalosome complex subunit 4-like	3	YYAISQIEKR	YYAISQIEKR	45350.9471	153	19	28	53.40	199	10	Yes	Fu H, Reis N, Lee Y, Glickman MH, Vierstra RD. Subunit interaction maps for the regulatory particle of the 26S proteasome and the COP9 signalosome. EMBO J. 2001;20:7096–107; Serino G, Su H, Peng Z, Tsuge T, Wei N, Gu H, et al. Characterization of the last subunit of the Arabidopsis COP9 signalosome: implications for the overall structure and origin of the complex. Plant Cell. 2003;15:719–31; Gusm…	0.5
APEX-GmCSN5	CSN4	COP9 signalosome complex subunit 4	AT5G42970	Q8L5U0	8309.2090	XP_016505206.1	COP9 signalosome complex subunit 4-like	3	YYAISQIEKR	YYAISQIEKR	45350.9471	138	16	28	43.32	199	10	Yes	Fu H, Reis N, Lee Y, Glickman MH, Vierstra RD. Subunit interaction maps for the regulatory particle of the 26S proteasome and the COP9 signalosome. EMBO J. 2001;20:7096–107; Serino G, Su H, Peng Z, Tsuge T, Wei N, Gu H, et al. Characterization of the last subunit of the Arabidopsis COP9 signalosome: implications for the overall structure and origin of the complex. Plant Cell. 2003;15:719–31; Gusm…	0.5
APEX-GmCSN5	CSN4	COP9 signalosome complex subunit 4	AT5G42970	Q8L5U0	11618.1500	XP_016505206.1	COP9 signalosome complex subunit 4-like	3	YYAISQIEKR	YYAISQIEKR	45350.9471	163	15	28	46.85	199	10	Yes	Fu H, Reis N, Lee Y, Glickman MH, Vierstra RD. Subunit interaction maps for the regulatory particle of the 26S proteasome and the COP9 signalosome. EMBO J. 2001;20:7096–107; Serino G, Su H, Peng Z, Tsuge T, Wei N, Gu H, et al. Characterization of the last subunit of the Arabidopsis COP9 signalosome: implications for the overall structure and origin of the complex. Plant Cell. 2003;15:719–31; Gusm…	0.5
APEX-GmCSN5	CSN4	COP9 signalosome complex subunit 4	AT5G42970	Q8L5U0	8801.7890	XP_016505206.1	COP9 signalosome complex subunit 4-like	3	YYDISQIEK	YYDISQIEK	45350.0027	134	15	28	42.57	199	9	Yes	Fu H, Reis N, Lee Y, Glickman MH, Vierstra RD. Subunit interaction maps for the regulatory particle of the 26S proteasome and the COP9 signalosome. EMBO J. 2001;20:7096–107; Serino G, Su H, Peng Z, Tsuge T, Wei N, Gu H, et al. Characterization of the last subunit of the Arabidopsis COP9 signalosome: implications for the overall structure and origin of the complex. Plant Cell. 2003;15:719–31; Gusm…	0.5
APEX-GmCSN5	CSN4	COP9 signalosome complex subunit 4	AT5G42970	Q8L5U0	11390.3300	XP_016505206.1	COP9 signalosome complex subunit 4-like	3	YYDISQIEK	YYDISQIEK	45350.0027	157	16	28	46.85	199	9	Yes	Fu H, Reis N, Lee Y, Glickman MH, Vierstra RD. Subunit interaction maps for the regulatory particle of the 26S proteasome and the COP9 signalosome. EMBO J. 2001;20:7096–107; Serino G, Su H, Peng Z, Tsuge T, Wei N, Gu H, et al. Characterization of the last subunit of the Arabidopsis COP9 signalosome: implications for the overall structure and origin of the complex. Plant Cell. 2003;15:719–31; Gusm…	0.5
APEX-GmCSN5	CSN4	COP9 signalosome complex subunit 4	AT5G42970	Q8L5U0	6342.2870	XP_016505206.1	COP9 signalosome complex subunit 4-like	3	YYDISQIEKR	YYDISQIEKR	45350.0027	164	18	28	47.86	199	10	Yes	Fu H, Reis N, Lee Y, Glickman MH, Vierstra RD. Subunit interaction maps for the regulatory particle of the 26S proteasome and the COP9 signalosome. EMBO J. 2001;20:7096–107; Serino G, Su H, Peng Z, Tsuge T, Wei N, Gu H, et al. Characterization of the last subunit of the Arabidopsis COP9 signalosome: implications for the overall structure and origin of the complex. Plant Cell. 2003;15:719–31; Gusm…	0.5
APEX-GmCSN5	CSN4	COP9 signalosome complex subunit 4	AT5G42970	Q8L5U0	9580.8900	XP_016505206.1	COP9 signalosome complex subunit 4-like	3	YYDISQIEKR	YYDISQIEKR	45350.0027	134	17	28	45.59	199	10	Yes	Fu H, Reis N, Lee Y, Glickman MH, Vierstra RD. Subunit interaction maps for the regulatory particle of the 26S proteasome and the COP9 signalosome. EMBO J. 2001;20:7096–107; Serino G, Su H, Peng Z, Tsuge T, Wei N, Gu H, et al. Characterization of the last subunit of the Arabidopsis COP9 signalosome: implications for the overall structure and origin of the complex. Plant Cell. 2003;15:719–31; Gusm…	0.5
APEX-GmCSN5	CSN4	COP9 signalosome complex subunit 4	AT5G42970	Q8L5U0	11390.3300	XP_016505206.1	COP9 signalosome complex subunit 4-like	3	YYDISQIEKR	YYDISQIEKR	45350.0027	157	16	28	46.85	199	10	Yes	Fu H, Reis N, Lee Y, Glickman MH, Vierstra RD. Subunit interaction maps for the regulatory particle of the 26S proteasome and the COP9 signalosome. EMBO J. 2001;20:7096–107; Serino G, Su H, Peng Z, Tsuge T, Wei N, Gu H, et al. Characterization of the last subunit of the Arabidopsis COP9 signalosome: implications for the overall structure and origin of the complex. Plant Cell. 2003;15:719–31; Gusm…	0.5
APEX-GmCSN5	CSN5A	COP9 signalosome complex subunit 5A	AT1G22920	F4I325	5170.9950	-	-	3	AFR	VEIGAFR	41088.1903	85	9	26	30.25	199	3			0.66
APEX-GmCSN5	CSN5A	COP9 signalosome complex subunit 5A	AT1G22920	F4I325	1445.7160	-	-	3	AFR	TVSAGKVEIGAFR	41083.2485	57	7	25	23.71	199	3			0.66
APEX-GmCSN5	CSN5A	COP9 signalosome complex subunit 5A	AT1G22920	F4I325	1445.7160	-	-	3	AFR	TVSAGKVEIGAFR	41088.1903	57	7	26	23.71	199	3			0.66
APEX-GmCSN5	CSN5A	COP9 signalosome complex subunit 5A	AT1G22920	F4I325	2141.5050	-	-	3	AFR	TVSAGKVEIGAFR	41083.2485	77	10	25	35.97	199	3			0.66
APEX-GmCSN5	CSN5A	COP9 signalosome complex subunit 5A	AT1G22920	F4I325	2107.5830	-	-	3	AFR	TVSAGKVEIGAFR	41088.1903	74	9	26	31.88	199	3			0.66
APEX-GmCSN5	CSN5A	COP9 signalosome complex subunit 5A	AT1G22920	F4I325	1441.7900	-	-	3	AFR	TVSAGKVEIGAFR	41088.1903	50	6	26	15.80	199	3			0.66
APEX-GmCSN5	CSN5A	COP9 signalosome complex subunit 5A	AT1G22920	F4I325	1441.7900	-	-	3	AFR	TVSAGKVEIGAFR	41083.2485	50	6	25	15.80	199	3			0.66
APEX-GmCSN5	CSN5A	COP9 signalosome complex subunit 5A	AT1G22920	F4I325	2141.5050	-	-	3	EIGAFR	VEIGAFR	41083.2485	77	10	25	35.97	196	6			0.66
APEX-GmCSN5	CSN5A	COP9 signalosome complex subunit 5A	AT1G22920	F4I325	2107.5830	-	-	3	EIGAFR	VEIGAFR	41088.1903	74	9	26	31.88	196	6			0.66
APEX-GmCSN5	CSN5A	COP9 signalosome complex subunit 5A	AT1G22920	F4I325	1441.7900	-	-	3	EKPWASDPHFFKR	EKPWASDPHFFKR	41088.1903	50	6	26	15.80	56	13			0.66
APEX-GmCSN5	CSN5A	COP9 signalosome complex subunit 5A	AT1G22920	F4I325	1441.7900	-	-	3	EKPWASDPHFFKR	EKPWASDPHFFKR	41083.2485	50	6	25	15.80	56	13			0.66
APEX-GmCSN5	CSN5A	COP9 signalosome complex subunit 5A	AT1G22920	F4I325	5170.9950	-	-	3	IEDFGVHCK	IEDFGVHCK	41088.1903	85	9	26	30.25	225	9			0.66
APEX-GmCSN5	CSN5A	COP9 signalosome complex subunit 5A	AT1G22920	F4I325	1445.7160	-	-	3	IEDFGVHCK	IEDFGVHCK	41083.2485	57	7	25	23.71	225	9			0.66
APEX-GmCSN5	CSN5A	COP9 signalosome complex subunit 5A	AT1G22920	F4I325	1445.7160	-	-	3	IEDFGVHCK	IEDFGVHCK	41088.1903	57	7	26	23.71	225	9			0.66
APEX-GmCSN5	CSN5A	COP9 signalosome complex subunit 5A	AT1G22920	F4I325	2141.5050	-	-	3	IEDFGVHCK	IEDFGVHCK	41083.2485	77	10	25	35.97	225	9			0.66
APEX-GmCSN5	CSN5A	COP9 signalosome complex subunit 5A	AT1G22920	F4I325	2107.5830	-	-	3	IEDFGVHCK	IEDFGVHCK	41088.1903	74	9	26	31.88	225	9			0.66
APEX-GmCSN5	CSN5A	COP9 signalosome complex subunit 5A	AT1G22920	F4I325	1441.7900	-	-	3	IEDFGVHCK	IEDFGVHCK	41088.1903	50	6	26	15.80	225	9			0.66
APEX-GmCSN5	CSN5A	COP9 signalosome complex subunit 5A	AT1G22920	F4I325	1441.7900	-	-	3	IEDFGVHCK	IEDFGVHCK	41083.2485	50	6	25	15.80	225	9			0.66
APEX-GmCSN5	CSN5A	COP9 signalosome complex subunit 5A	AT1G22920	F4I325	5170.9950	-	-	3	ISALALLK	ISALALLK	41088.1903	85	9	26	30.25	71	8			0.66
APEX-GmCSN5	CSN5A	COP9 signalosome complex subunit 5A	AT1G22920	F4I325	1445.7160	-	-	3	ISALALLK	ISALALLK	41083.2485	57	7	25	23.71	71	8			0.66
APEX-GmCSN5	CSN5A	COP9 signalosome complex subunit 5A	AT1G22920	F4I325	1445.7160	-	-	3	ISALALLK	ISALALLK	41088.1903	57	7	26	23.71	71	8			0.66
APEX-GmCSN5	CSN5A	COP9 signalosome complex subunit 5A	AT1G22920	F4I325	2141.5050	-	-	3	ISALALLK	ISALALLK	41083.2485	77	10	25	35.97	71	8			0.66
APEX-GmCSN5	CSN5A	COP9 signalosome complex subunit 5A	AT1G22920	F4I325	2107.5830	-	-	3	ISALALLK	ISALALLK	41088.1903	74	9	26	31.88	71	8			0.66
APEX-GmCSN5	CSN5A	COP9 signalosome complex subunit 5A	AT1G22920	F4I325	1441.7900	-	-	3	ISALALLK	ISALALLK	41088.1903	50	6	26	15.80	71	8			0.66
APEX-GmCSN5	CSN5A	COP9 signalosome complex subunit 5A	AT1G22920	F4I325	1441.7900	-	-	3	ISALALLK	ISALALLK	41083.2485	50	6	25	15.80	71	8			0.66
APEX-GmCSN5	CSN5A	COP9 signalosome complex subunit 5A	AT1G22920	F4I325	5170.9950	-	-	3	ITVEQVHGLMSQVIK	ITVEQVHGLMSQVIK	41088.1903	85	9	26	30.25	326	15			0.66
APEX-GmCSN5	CSN5A	COP9 signalosome complex subunit 5A	AT1G22920	F4I325	1445.7160	-	-	3	ITVEQVHGLMSQVIK	ITVEQVHGLMSQVIK	41083.2485	57	7	25	23.71	326	15			0.66
APEX-GmCSN5	CSN5A	COP9 signalosome complex subunit 5A	AT1G22920	F4I325	1445.7160	-	-	3	ITVEQVHGLMSQVIK	ITVEQVHGLMSQVIK	41088.1903	57	7	26	23.71	326	15			0.66
APEX-GmCSN5	CSN5A	COP9 signalosome complex subunit 5A	AT1G22920	F4I325	2141.5050	-	-	3	LQREKPWASDPHFFK	LQREKPWASDPHFFK	41083.2485	77	10	25	35.97	53	15			0.66
APEX-GmCSN5	CSN5A	COP9 signalosome complex subunit 5A	AT1G22920	F4I325	5170.9950	-	-	3	SGGTI	SGGTIEVMGLMQGK	41088.1903	85	9	26	30.25	85	5			0.66
APEX-GmCSN5	CSN5A	COP9 signalosome complex subunit 5A	AT1G22920	F4I325	5170.9950	-	-	3	SGGTIEVMGLMQGK	SGGTIEVMGLMQGK	41088.1903	85	9	26	30.25	85	14			0.66
APEX-GmCSN5	CSN5A	COP9 signalosome complex subunit 5A	AT1G22920	F4I325	1445.7160	-	-	3	SGGTIEVMGLMQGK	SGGTIEVMGLMQGK	41083.2485	57	7	25	23.71	85	14			0.66
APEX-GmCSN5	CSN5A	COP9 signalosome complex subunit 5A	AT1G22920	F4I325	1445.7160	-	-	3	SGGTIEVMGLMQGK	SGGTIEVMGLMQGK	41088.1903	57	7	26	23.71	85	14			0.66
APEX-GmCSN5	CSN5A	COP9 signalosome complex subunit 5A	AT1G22920	F4I325	2141.5050	-	-	3	SGGTIEVMGLMQGK	SGGTIEVMGLMQGK	41083.2485	77	10	25	35.97	85	14			0.66
APEX-GmCSN5	CSN5A	COP9 signalosome complex subunit 5A	AT1G22920	F4I325	2107.5830	-	-	3	SGGTIEVMGLMQGK	SGGTIEVMGLMQGK	41088.1903	74	9	26	31.88	85	14			0.66
APEX-GmCSN5	CSN5A	COP9 signalosome complex subunit 5A	AT1G22920	F4I325	5170.9950	-	-	3	SGGTIEVMGLMQGKTDGDAIIVMDAFALPVEGTETR	SGGTIEVMGLMQGKTDGDAIIVMDAFALPVEGTETR	41088.1903	85	9	26	30.25	85	36			0.66
APEX-GmCSN5	CSN5A	COP9 signalosome complex subunit 5A	AT1G22920	F4I325	5170.9950	-	-	3	TVSAGKVEIGAFR	TVSAGKVEIGAFR	41088.1903	85	9	26	30.25	189	13			0.66
APEX-GmCSN5	CSN5A	COP9 signalosome complex subunit 5A	AT1G22920	F4I325	1445.7160	-	-	3	TVSAGKVEIGAFR	TVSAGKVEIGAFR	41083.2485	57	7	25	23.71	189	13			0.66
APEX-GmCSN5	CSN5A	COP9 signalosome complex subunit 5A	AT1G22920	F4I325	1445.7160	-	-	3	TVSAGKVEIGAFR	TVSAGKVEIGAFR	41088.1903	57	7	26	23.71	189	13			0.66
APEX-GmCSN5	CSN5A	COP9 signalosome complex subunit 5A	AT1G22920	F4I325	2141.5050	-	-	3	TVSAGKVEIGAFR	TVSAGKVEIGAFR	41083.2485	77	10	25	35.97	189	13			0.66
APEX-GmCSN5	CSN5A	COP9 signalosome complex subunit 5A	AT1G22920	F4I325	2107.5830	-	-	3	TVSAGKVEIGAFR	TVSAGKVEIGAFR	41088.1903	74	9	26	31.88	189	13			0.66
APEX-GmCSN5	CSN5A	COP9 signalosome complex subunit 5A	AT1G22920	F4I325	1441.7900	-	-	3	TVSAGKVEIGAFR	TVSAGKVEIGAFR	41088.1903	50	6	26	15.80	189	13			0.66
APEX-GmCSN5	CSN5A	COP9 signalosome complex subunit 5A	AT1G22920	F4I325	1441.7900	-	-	3	TVSAGKVEIGAFR	TVSAGKVEIGAFR	41083.2485	50	6	25	15.80	189	13			0.66
APEX-GmCSN5	CSN5A	COP9 signalosome complex subunit 5A	AT1G22920	F4I325	5170.9950	-	-	3	VEIGAFR	VEIGAFR	41088.1903	85	9	26	30.25	195	7			0.66
APEX-GmCSN5	CSN5A	COP9 signalosome complex subunit 5A	AT1G22920	F4I325	1445.7160	-	-	3	VEIGAFR	VEIGAFR	41083.2485	57	7	25	23.71	195	7			0.66
APEX-GmCSN5	CSN5A	COP9 signalosome complex subunit 5A	AT1G22920	F4I325	1445.7160	-	-	3	VEIGAFR	VEIGAFR	41088.1903	57	7	26	23.71	195	7			0.66
APEX-GmCSN5	CSN5A	COP9 signalosome complex subunit 5A	AT1G22920	F4I325	2141.5050	-	-	3	VEIGAFR	VEIGAFR	41083.2485	77	10	25	35.97	195	7			0.66
APEX-GmCSN5	CSN5A	COP9 signalosome complex subunit 5A	AT1G22920	F4I325	2107.5830	-	-	3	VEIGAFR	VEIGAFR	41088.1903	74	9	26	31.88	195	7			0.66
APEX-GmCSN5	CSN5A	COP9 signalosome complex subunit 5A	AT1G22920	F4I325	1441.7900	-	-	3	VEIGAFR	VEIGAFR	41088.1903	50	6	26	15.80	195	7			0.66
APEX-GmCSN5	CSN5A	COP9 signalosome complex subunit 5A	AT1G22920	F4I325	1441.7900	-	-	3	VEIGAFR	VEIGAFR	41083.2485	50	6	25	15.80	195	7			0.66
APEX-GmCSN5	CSN5A	COP9 signalosome complex subunit 5A	AT1G22920	F4I325	5170.9950	-	-	3	VKISALALLK	VKISALALLK	41088.1903	85	9	26	30.25	69	10			0.66
APEX-GmCSN5	CSN5A	COP9 signalosome complex subunit 5A	AT1G22920	F4I325	2141.5050	-	-	3	VNAQADAYEYMVEYSQTNK	VNAQADAYEYMVEYSQTNK	41083.2485	77	10	25	35.97	121	19			0.66
APEX-GmCSN5	CSN5A	COP9 signalosome complex subunit 5A	AT1G22920	F4I325	2107.5830	-	-	3	VNAQADAYEYMVEYSQTNK	VNAQADAYEYMVEYSQTNK	41088.1903	74	9	26	31.88	121	19			0.66
APEX-GmCSN5	CSN5A	COP9 signalosome complex subunit 5A	AT1G22920	F4I325	2141.5050	-	-	3	VNAQADAYEYMVEYSQTNKQAGR	VNAQADAYEYMVEYSQTNKQAGR	41083.2485	77	10	25	35.97	121	23			0.66
APEX-GmCSN5	CSN5A	COP9 signalosome complex subunit 5A	AT1G22920	F4I325	2107.5830	-	-	3	VNAQADAYEYMVEYSQTNKQAGR	VNAQADAYEYMVEYSQTNKQAGR	41088.1903	74	9	26	31.88	121	23			0.66
APEX-GmCSN5	CSN5A	COP9 signalosome complex subunit 5A	AT1G22920	F4I325	5170.9950	-	-	3	YWVNTLSSSPLLGNGDYVAGQISDLAEK	YWVNTLSSSPLLGNGDYVAGQISDLAEK	41088.1903	85	9	26	30.25	259	28			0.66
APEX-GmCSN5	CSN5A	COP9 signalosome complex subunit 5A	AT1G22920	F4I325	1445.7160	-	-	3	YWVNTLSSSPLLGNGDYVAGQISDLAEK	YWVNTLSSSPLLGNGDYVAGQISDLAEK	41083.2485	57	7	25	23.71	259	28			0.66
APEX-GmCSN5	CSN5A	COP9 signalosome complex subunit 5A	AT1G22920	F4I325	1445.7160	-	-	3	YWVNTLSSSPLLGNGDYVAGQISDLAEK	YWVNTLSSSPLLGNGDYVAGQISDLAEK	41088.1903	57	7	26	23.71	259	28			0.66
APEX-GmCSN5	CSN5A	COP9 signalosome complex subunit 5A	AT1G22920	F4I325	2141.5050	-	-	3	YWVNTLSSSPLLGNGDYVAGQISDLAEK	YWVNTLSSSPLLGNGDYVAGQISDLAEK	41083.2485	77	10	25	35.97	259	28			0.66
APEX-GmCSN5	CSN5A	COP9 signalosome complex subunit 5A	AT1G22920	F4I325	2107.5830	-	-	3	YWVNTLSSSPLLGNGDYVAGQISDLAEK	YWVNTLSSSPLLGNGDYVAGQISDLAEK	41088.1903	74	9	26	31.88	259	28			0.66
APEX-GmCSN5	CSN6A	COP9 signalosome complex subunit 6A	AT5G56280	Q8W206	820.2875	XP_016456270.1	COP9 signalosome complex subunit 6a-like	3	AFI	TAFI	35077.7932	50	13	21	60.45	308	3	Yes	Fu H, Reis N, Lee Y, Glickman MH, Vierstra RD. Subunit interaction maps for the regulatory particle of the 26S proteasome and the COP9 signalosome. EMBO J. 2001;20:7096–107;Serino G, Su H, Peng Z, Tsuge T, Wei N, Gu H, et al. Characterization of the last subunit of the Arabidopsis COP9 signalosome: implications for the overall structure and origin of the complex. Plant Cell. 2003;15:719–31; Gusma…	0.38
APEX-GmCSN5	CSN6A	COP9 signalosome complex subunit 6A	AT5G56280	Q8W206	1353.2670	XP_016456270.1	COP9 signalosome complex subunit 6a-like	3	ALMDINESPVYVLLNPSINHAQKDLPVTIYESELHVIDGIPQLIFVQASYHIETVEAER	ALMDINESPVYVLLNPSINHAQKDLPVTIYESELHVIDGIPQLIFVQASYHIETVEAER	35636.2658	40	9	18	50.47	130	59	Yes	Fu H, Reis N, Lee Y, Glickman MH, Vierstra RD. Subunit interaction maps for the regulatory particle of the 26S proteasome and the COP9 signalosome. EMBO J. 2001;20:7096–107;Serino G, Su H, Peng Z, Tsuge T, Wei N, Gu H, et al. Characterization of the last subunit of the Arabidopsis COP9 signalosome: implications for the overall structure and origin of the complex. Plant Cell. 2003;15:719–31; Gusma…	0.38
APEX-GmCSN5	CSN6A	COP9 signalosome complex subunit 6A	AT5G56280	Q8W206	820.2875	XP_016456270.1	COP9 signalosome complex subunit 6a-like	3	ALMDINESPVYVLLNPSISR	ALMDINESPVYVLLNPSISR	35077.7932	50	13	21	60.45	122	20	Yes	Fu H, Reis N, Lee Y, Glickman MH, Vierstra RD. Subunit interaction maps for the regulatory particle of the 26S proteasome and the COP9 signalosome. EMBO J. 2001;20:7096–107;Serino G, Su H, Peng Z, Tsuge T, Wei N, Gu H, et al. Characterization of the last subunit of the Arabidopsis COP9 signalosome: implications for the overall structure and origin of the complex. Plant Cell. 2003;15:719–31; Gusma…	0.38
APEX-GmCSN5	CSN6A	COP9 signalosome complex subunit 6A	AT5G56280	Q8W206	1190.8980	XP_016456270.1	COP9 signalosome complex subunit 6a-like	3	DDFLMEYNDTLLVSYLAMFTNCSSTMNELVDK	DDFLMEYNDTLLVSYLAMFTNCSSTMNELVDK	35636.2658	41	10	18	32.29	269	32	Yes	Fu H, Reis N, Lee Y, Glickman MH, Vierstra RD. Subunit interaction maps for the regulatory particle of the 26S proteasome and the COP9 signalosome. EMBO J. 2001;20:7096–107;Serino G, Su H, Peng Z, Tsuge T, Wei N, Gu H, et al. Characterization of the last subunit of the Arabidopsis COP9 signalosome: implications for the overall structure and origin of the complex. Plant Cell. 2003;15:719–31; Gusma…	0.38
APEX-GmCSN5	CSN6A	COP9 signalosome complex subunit 6A	AT5G56280	Q8W206	578.8135	XP_016456270.1	COP9 signalosome complex subunit 6a-like	3	DDFLMEYNDTLLVSYLAMFTNCSSTMNELVDK	DDFLMEYNDTLLVSYLAMFTNCSSTMNELVDK	35077.7932	36	9	21	30.55	261	32	Yes	Fu H, Reis N, Lee Y, Glickman MH, Vierstra RD. Subunit interaction maps for the regulatory particle of the 26S proteasome and the COP9 signalosome. EMBO J. 2001;20:7096–107;Serino G, Su H, Peng Z, Tsuge T, Wei N, Gu H, et al. Characterization of the last subunit of the Arabidopsis COP9 signalosome: implications for the overall structure and origin of the complex. Plant Cell. 2003;15:719–31; Gusma…	0.38
APEX-GmCSN5	CSN6A	COP9 signalosome complex subunit 6A	AT5G56280	Q8W206	482.7734	XP_016456270.1	COP9 signalosome complex subunit 6a-like	3	DDFLMEYNDTLLVSYLAMFTNCSSTMNELVDK	DDFLMEYNDTLLVSYLAMFTNCSSTMNELVDK	35001.7816	33	9	20	29.77	259	32	Yes	Fu H, Reis N, Lee Y, Glickman MH, Vierstra RD. Subunit interaction maps for the regulatory particle of the 26S proteasome and the COP9 signalosome. EMBO J. 2001;20:7096–107;Serino G, Su H, Peng Z, Tsuge T, Wei N, Gu H, et al. Characterization of the last subunit of the Arabidopsis COP9 signalosome: implications for the overall structure and origin of the complex. Plant Cell. 2003;15:719–31; Gusma…	0.38
APEX-GmCSN5	CSN6A	COP9 signalosome complex subunit 6A	AT5G56280	Q8W206	1190.8980	XP_016456270.1	COP9 signalosome complex subunit 6a-like	3	DDFLMEYNDTLLVSYLAMFTNCSSTMNELVDKFNTAYDR	DDFLMEYNDTLLVSYLAMFTNCSSTMNELVDKFNTAYDR	35636.2658	41	10	18	32.29	269	39	Yes	Fu H, Reis N, Lee Y, Glickman MH, Vierstra RD. Subunit interaction maps for the regulatory particle of the 26S proteasome and the COP9 signalosome. EMBO J. 2001;20:7096–107;Serino G, Su H, Peng Z, Tsuge T, Wei N, Gu H, et al. Characterization of the last subunit of the Arabidopsis COP9 signalosome: implications for the overall structure and origin of the complex. Plant Cell. 2003;15:719–31; Gusma…	0.38
APEX-GmCSN5	CSN6A	COP9 signalosome complex subunit 6A	AT5G56280	Q8W206	961.4861	XP_016456270.1	COP9 signalosome complex subunit 6a-like	3	FHPLVMLNISDHYTR	FHPLVMLNISDHYTR	19455.0316	17	4	9	34.09	15	15	Yes	Fu H, Reis N, Lee Y, Glickman MH, Vierstra RD. Subunit interaction maps for the regulatory particle of the 26S proteasome and the COP9 signalosome. EMBO J. 2001;20:7096–107;Serino G, Su H, Peng Z, Tsuge T, Wei N, Gu H, et al. Characterization of the last subunit of the Arabidopsis COP9 signalosome: implications for the overall structure and origin of the complex. Plant Cell. 2003;15:719–31; Gusma…	0.38
APEX-GmCSN5	CSN6A	COP9 signalosome complex subunit 6A	AT5G56280	Q8W206	820.2875	XP_016456270.1	COP9 signalosome complex subunit 6a-like	3	ISVDHVAHLK	ISVDHVAHLK	35077.7932	50	13	21	60.45	181	10	Yes	Fu H, Reis N, Lee Y, Glickman MH, Vierstra RD. Subunit interaction maps for the regulatory particle of the 26S proteasome and the COP9 signalosome. EMBO J. 2001;20:7096–107;Serino G, Su H, Peng Z, Tsuge T, Wei N, Gu H, et al. Characterization of the last subunit of the Arabidopsis COP9 signalosome: implications for the overall structure and origin of the complex. Plant Cell. 2003;15:719–31; Gusma…	0.38
APEX-GmCSN5	CSN6A	COP9 signalosome complex subunit 6A	AT5G56280	Q8W206	1190.8980	XP_016456270.1	COP9 signalosome complex subunit 6a-like	3	ISVDHVAHLK	ISVDHVAHLK	35636.2658	41	10	18	32.29	189	10	Yes	Fu H, Reis N, Lee Y, Glickman MH, Vierstra RD. Subunit interaction maps for the regulatory particle of the 26S proteasome and the COP9 signalosome. EMBO J. 2001;20:7096–107;Serino G, Su H, Peng Z, Tsuge T, Wei N, Gu H, et al. Characterization of the last subunit of the Arabidopsis COP9 signalosome: implications for the overall structure and origin of the complex. Plant Cell. 2003;15:719–31; Gusma…	0.38
APEX-GmCSN5	CSN6A	COP9 signalosome complex subunit 6A	AT5G56280	Q8W206	578.8135	XP_016456270.1	COP9 signalosome complex subunit 6a-like	3	ISVDHVAHLK	ISVDHVAHLK	35077.7932	36	9	21	30.55	181	10	Yes	Fu H, Reis N, Lee Y, Glickman MH, Vierstra RD. Subunit interaction maps for the regulatory particle of the 26S proteasome and the COP9 signalosome. EMBO J. 2001;20:7096–107;Serino G, Su H, Peng Z, Tsuge T, Wei N, Gu H, et al. Characterization of the last subunit of the Arabidopsis COP9 signalosome: implications for the overall structure and origin of the complex. Plant Cell. 2003;15:719–31; Gusma…	0.38
APEX-GmCSN5	CSN6A	COP9 signalosome complex subunit 6A	AT5G56280	Q8W206	482.7734	XP_016456270.1	COP9 signalosome complex subunit 6a-like	3	ISVDHVAHLK	ISVDHVAHLK	35001.7816	33	9	20	29.77	179	10	Yes	Fu H, Reis N, Lee Y, Glickman MH, Vierstra RD. Subunit interaction maps for the regulatory particle of the 26S proteasome and the COP9 signalosome. EMBO J. 2001;20:7096–107;Serino G, Su H, Peng Z, Tsuge T, Wei N, Gu H, et al. Characterization of the last subunit of the Arabidopsis COP9 signalosome: implications for the overall structure and origin of the complex. Plant Cell. 2003;15:719–31; Gusma…	0.38
APEX-GmCSN5	CSN6A	COP9 signalosome complex subunit 6A	AT5G56280	Q8W206	1353.2670	XP_016456270.1	COP9 signalosome complex subunit 6a-like	3	LHPLVMLNISDHYTR	LHPLVMLNISDHYTR	35636.2658	40	9	18	50.47	12	15	Yes	Fu H, Reis N, Lee Y, Glickman MH, Vierstra RD. Subunit interaction maps for the regulatory particle of the 26S proteasome and the COP9 signalosome. EMBO J. 2001;20:7096–107;Serino G, Su H, Peng Z, Tsuge T, Wei N, Gu H, et al. Characterization of the last subunit of the Arabidopsis COP9 signalosome: implications for the overall structure and origin of the complex. Plant Cell. 2003;15:719–31; Gusma…	0.38
APEX-GmCSN5	CSN6A	COP9 signalosome complex subunit 6A	AT5G56280	Q8W206	1353.2670	XP_016456270.1	COP9 signalosome complex subunit 6a-like	3	LLR	QVSSLLR	35636.2658	40	9	18	50.47	255	3	Yes	Fu H, Reis N, Lee Y, Glickman MH, Vierstra RD. Subunit interaction maps for the regulatory particle of the 26S proteasome and the COP9 signalosome. EMBO J. 2001;20:7096–107;Serino G, Su H, Peng Z, Tsuge T, Wei N, Gu H, et al. Characterization of the last subunit of the Arabidopsis COP9 signalosome: implications for the overall structure and origin of the complex. Plant Cell. 2003;15:719–31; Gusma…	0.38
APEX-GmCSN5	CSN6A	COP9 signalosome complex subunit 6A	AT5G56280	Q8W206	548.6602	XP_016456270.1	COP9 signalosome complex subunit 6a-like	3	LPAIDSEKFK	LPAIDSEKFK	35636.2658	20	4	18	10.34	259	10	Yes	Fu H, Reis N, Lee Y, Glickman MH, Vierstra RD. Subunit interaction maps for the regulatory particle of the 26S proteasome and the COP9 signalosome. EMBO J. 2001;20:7096–107;Serino G, Su H, Peng Z, Tsuge T, Wei N, Gu H, et al. Characterization of the last subunit of the Arabidopsis COP9 signalosome: implications for the overall structure and origin of the complex. Plant Cell. 2003;15:719–31; Gusma…	0.38
APEX-GmCSN5	CSN6A	COP9 signalosome complex subunit 6A	AT5G56280	Q8W206	820.2875	XP_016456270.1	COP9 signalosome complex subunit 6a-like	3	MASSSSSGLTFK	MASSSSSGLTFK	35077.7932	50	13	21	60.45	0	12	Yes	Fu H, Reis N, Lee Y, Glickman MH, Vierstra RD. Subunit interaction maps for the regulatory particle of the 26S proteasome and the COP9 signalosome. EMBO J. 2001;20:7096–107;Serino G, Su H, Peng Z, Tsuge T, Wei N, Gu H, et al. Characterization of the last subunit of the Arabidopsis COP9 signalosome: implications for the overall structure and origin of the complex. Plant Cell. 2003;15:719–31; Gusma…	0.38
APEX-GmCSN5	CSN6A	COP9 signalosome complex subunit 6A	AT5G56280	Q8W206	961.4861	XP_016456270.1	COP9 signalosome complex subunit 6a-like	3	MASSSSSGLTFK	MASSSSSGLTFK	19455.0316	17	4	9	34.09	3	12	Yes	Fu H, Reis N, Lee Y, Glickman MH, Vierstra RD. Subunit interaction maps for the regulatory particle of the 26S proteasome and the COP9 signalosome. EMBO J. 2001;20:7096–107;Serino G, Su H, Peng Z, Tsuge T, Wei N, Gu H, et al. Characterization of the last subunit of the Arabidopsis COP9 signalosome: implications for the overall structure and origin of the complex. Plant Cell. 2003;15:719–31; Gusma…	0.38
APEX-GmCSN5	CSN6A	COP9 signalosome complex subunit 6A	AT5G56280	Q8W206	634.3174	XP_016456270.1	COP9 signalosome complex subunit 6a-like	3	QSDGGSAATQLAAHLTGTHSAIK	QSDGGSAATQLAAHLTGTHSAIK	35077.7932	23	6	21	21.54	191	23	Yes	Fu H, Reis N, Lee Y, Glickman MH, Vierstra RD. Subunit interaction maps for the regulatory particle of the 26S proteasome and the COP9 signalosome. EMBO J. 2001;20:7096–107;Serino G, Su H, Peng Z, Tsuge T, Wei N, Gu H, et al. Characterization of the last subunit of the Arabidopsis COP9 signalosome: implications for the overall structure and origin of the complex. Plant Cell. 2003;15:719–31; Gusma…	0.38
APEX-GmCSN5	CSN6A	COP9 signalosome complex subunit 6A	AT5G56280	Q8W206	820.2875	XP_016456270.1	COP9 signalosome complex subunit 6a-like	3	QSDGGSAATQLAAHLTGTHSAIK	QSDGGSAATQLAAHLTGTHSAIK	35077.7932	50	13	21	60.45	191	23	Yes	Fu H, Reis N, Lee Y, Glickman MH, Vierstra RD. Subunit interaction maps for the regulatory particle of the 26S proteasome and the COP9 signalosome. EMBO J. 2001;20:7096–107;Serino G, Su H, Peng Z, Tsuge T, Wei N, Gu H, et al. Characterization of the last subunit of the Arabidopsis COP9 signalosome: implications for the overall structure and origin of the complex. Plant Cell. 2003;15:719–31; Gusma…	0.38
APEX-GmCSN5	CSN6A	COP9 signalosome complex subunit 6A	AT5G56280	Q8W206	578.8135	XP_016456270.1	COP9 signalosome complex subunit 6a-like	3	QSDGGSAATQLAAHLTGTHSAIK	QSDGGSAATQLAAHLTGTHSAIK	35077.7932	36	9	21	30.55	191	23	Yes	Fu H, Reis N, Lee Y, Glickman MH, Vierstra RD. Subunit interaction maps for the regulatory particle of the 26S proteasome and the COP9 signalosome. EMBO J. 2001;20:7096–107;Serino G, Su H, Peng Z, Tsuge T, Wei N, Gu H, et al. Characterization of the last subunit of the Arabidopsis COP9 signalosome: implications for the overall structure and origin of the complex. Plant Cell. 2003;15:719–31; Gusma…	0.38
APEX-GmCSN5	CSN6A	COP9 signalosome complex subunit 6A	AT5G56280	Q8W206	1353.2670	XP_016456270.1	COP9 signalosome complex subunit 6a-like	3	QVSSLLR	QVSSLLR	35636.2658	40	9	18	50.47	251	7	Yes	Fu H, Reis N, Lee Y, Glickman MH, Vierstra RD. Subunit interaction maps for the regulatory particle of the 26S proteasome and the COP9 signalosome. EMBO J. 2001;20:7096–107;Serino G, Su H, Peng Z, Tsuge T, Wei N, Gu H, et al. Characterization of the last subunit of the Arabidopsis COP9 signalosome: implications for the overall structure and origin of the complex. Plant Cell. 2003;15:719–31; Gusma…	0.38
APEX-GmCSN5	CSN6A	COP9 signalosome complex subunit 6A	AT5G56280	Q8W206	634.3174	XP_016456270.1	COP9 signalosome complex subunit 6a-like	3	QVSSLLR	QVSSLLR	35077.7932	23	6	21	21.54	243	7	Yes	Fu H, Reis N, Lee Y, Glickman MH, Vierstra RD. Subunit interaction maps for the regulatory particle of the 26S proteasome and the COP9 signalosome. EMBO J. 2001;20:7096–107;Serino G, Su H, Peng Z, Tsuge T, Wei N, Gu H, et al. Characterization of the last subunit of the Arabidopsis COP9 signalosome: implications for the overall structure and origin of the complex. Plant Cell. 2003;15:719–31; Gusma…	0.38
APEX-GmCSN5	CSN6A	COP9 signalosome complex subunit 6A	AT5G56280	Q8W206	548.6602	XP_016456270.1	COP9 signalosome complex subunit 6a-like	3	QVSSLLR	QVSSLLR	35636.2658	20	4	18	10.34	251	7	Yes	Fu H, Reis N, Lee Y, Glickman MH, Vierstra RD. Subunit interaction maps for the regulatory particle of the 26S proteasome and the COP9 signalosome. EMBO J. 2001;20:7096–107;Serino G, Su H, Peng Z, Tsuge T, Wei N, Gu H, et al. Characterization of the last subunit of the Arabidopsis COP9 signalosome: implications for the overall structure and origin of the complex. Plant Cell. 2003;15:719–31; Gusma…	0.38
APEX-GmCSN5	CSN6A	COP9 signalosome complex subunit 6A	AT5G56280	Q8W206	820.2875	XP_016456270.1	COP9 signalosome complex subunit 6a-like	3	QVSSLLR	QVSSLLR	35077.7932	50	13	21	60.45	243	7	Yes	Fu H, Reis N, Lee Y, Glickman MH, Vierstra RD. Subunit interaction maps for the regulatory particle of the 26S proteasome and the COP9 signalosome. EMBO J. 2001;20:7096–107;Serino G, Su H, Peng Z, Tsuge T, Wei N, Gu H, et al. Characterization of the last subunit of the Arabidopsis COP9 signalosome: implications for the overall structure and origin of the complex. Plant Cell. 2003;15:719–31; Gusma…	0.38
APEX-GmCSN5	CSN6A	COP9 signalosome complex subunit 6A	AT5G56280	Q8W206	820.2875	XP_016456270.1	COP9 signalosome complex subunit 6a-like	3	QVSSLLR	QVSSLLR	35077.7932	50	13	21	60.45	243	7	Yes	Fu H, Reis N, Lee Y, Glickman MH, Vierstra RD. Subunit interaction maps for the regulatory particle of the 26S proteasome and the COP9 signalosome. EMBO J. 2001;20:7096–107;Serino G, Su H, Peng Z, Tsuge T, Wei N, Gu H, et al. Characterization of the last subunit of the Arabidopsis COP9 signalosome: implications for the overall structure and origin of the complex. Plant Cell. 2003;15:719–31; Gusma…	0.38
APEX-GmCSN5	CSN6A	COP9 signalosome complex subunit 6A	AT5G56280	Q8W206	1190.8980	XP_016456270.1	COP9 signalosome complex subunit 6a-like	3	QVSSLLR	QVSSLLR	35636.2658	41	10	18	32.29	251	7	Yes	Fu H, Reis N, Lee Y, Glickman MH, Vierstra RD. Subunit interaction maps for the regulatory particle of the 26S proteasome and the COP9 signalosome. EMBO J. 2001;20:7096–107;Serino G, Su H, Peng Z, Tsuge T, Wei N, Gu H, et al. Characterization of the last subunit of the Arabidopsis COP9 signalosome: implications for the overall structure and origin of the complex. Plant Cell. 2003;15:719–31; Gusma…	0.38
APEX-GmCSN5	CSN6A	COP9 signalosome complex subunit 6A	AT5G56280	Q8W206	578.8135	XP_016456270.1	COP9 signalosome complex subunit 6a-like	3	QVSSLLR	QVSSLLR	35077.7932	36	9	21	30.55	243	7	Yes	Fu H, Reis N, Lee Y, Glickman MH, Vierstra RD. Subunit interaction maps for the regulatory particle of the 26S proteasome and the COP9 signalosome. EMBO J. 2001;20:7096–107;Serino G, Su H, Peng Z, Tsuge T, Wei N, Gu H, et al. Characterization of the last subunit of the Arabidopsis COP9 signalosome: implications for the overall structure and origin of the complex. Plant Cell. 2003;15:719–31; Gusma…	0.38
APEX-GmCSN5	CSN6A	COP9 signalosome complex subunit 6A	AT5G56280	Q8W206	482.7734	XP_016456270.1	COP9 signalosome complex subunit 6a-like	3	QVSSLLR	QVSSLLR	35001.7816	33	9	20	29.77	241	7	Yes	Fu H, Reis N, Lee Y, Glickman MH, Vierstra RD. Subunit interaction maps for the regulatory particle of the 26S proteasome and the COP9 signalosome. EMBO J. 2001;20:7096–107;Serino G, Su H, Peng Z, Tsuge T, Wei N, Gu H, et al. Characterization of the last subunit of the Arabidopsis COP9 signalosome: implications for the overall structure and origin of the complex. Plant Cell. 2003;15:719–31; Gusma…	0.38
APEX-GmCSN5	CSN6A	COP9 signalosome complex subunit 6A	AT5G56280	Q8W206	634.3174	XP_016456270.1	COP9 signalosome complex subunit 6a-like	3	RLPTIESER	RLPTIESER	35077.7932	23	6	21	21.54	250	9	Yes	Fu H, Reis N, Lee Y, Glickman MH, Vierstra RD. Subunit interaction maps for the regulatory particle of the 26S proteasome and the COP9 signalosome. EMBO J. 2001;20:7096–107;Serino G, Su H, Peng Z, Tsuge T, Wei N, Gu H, et al. Characterization of the last subunit of the Arabidopsis COP9 signalosome: implications for the overall structure and origin of the complex. Plant Cell. 2003;15:719–31; Gusma…	0.38
APEX-GmCSN5	CSN6A	COP9 signalosome complex subunit 6A	AT5G56280	Q8W206	820.2875	XP_016456270.1	COP9 signalosome complex subunit 6a-like	3	RLPTIESER	RLPTIESER	35077.7932	50	13	21	60.45	250	9	Yes	Fu H, Reis N, Lee Y, Glickman MH, Vierstra RD. Subunit interaction maps for the regulatory particle of the 26S proteasome and the COP9 signalosome. EMBO J. 2001;20:7096–107;Serino G, Su H, Peng Z, Tsuge T, Wei N, Gu H, et al. Characterization of the last subunit of the Arabidopsis COP9 signalosome: implications for the overall structure and origin of the complex. Plant Cell. 2003;15:719–31; Gusma…	0.38
APEX-GmCSN5	CSN6A	COP9 signalosome complex subunit 6A	AT5G56280	Q8W206	578.8135	XP_016456270.1	COP9 signalosome complex subunit 6a-like	3	RLPTIESER	RLPTIESER	35077.7932	36	9	21	30.55	250	9	Yes	Fu H, Reis N, Lee Y, Glickman MH, Vierstra RD. Subunit interaction maps for the regulatory particle of the 26S proteasome and the COP9 signalosome. EMBO J. 2001;20:7096–107;Serino G, Su H, Peng Z, Tsuge T, Wei N, Gu H, et al. Characterization of the last subunit of the Arabidopsis COP9 signalosome: implications for the overall structure and origin of the complex. Plant Cell. 2003;15:719–31; Gusma…	0.38
APEX-GmCSN5	CSN6A	COP9 signalosome complex subunit 6A	AT5G56280	Q8W206	482.7734	XP_016456270.1	COP9 signalosome complex subunit 6a-like	3	RLPTIESER	RLPTIESER	35001.7816	33	9	20	29.77	248	9	Yes	Fu H, Reis N, Lee Y, Glickman MH, Vierstra RD. Subunit interaction maps for the regulatory particle of the 26S proteasome and the COP9 signalosome. EMBO J. 2001;20:7096–107;Serino G, Su H, Peng Z, Tsuge T, Wei N, Gu H, et al. Characterization of the last subunit of the Arabidopsis COP9 signalosome: implications for the overall structure and origin of the complex. Plant Cell. 2003;15:719–31; Gusma…	0.38
APEX-GmCSN5	CSN6A	COP9 signalosome complex subunit 6A	AT5G56280	Q8W206	820.2875	XP_016456270.1	COP9 signalosome complex subunit 6a-like	3	SSLLR	QVSSLLR	35077.7932	50	13	21	60.45	245	5	Yes	Fu H, Reis N, Lee Y, Glickman MH, Vierstra RD. Subunit interaction maps for the regulatory particle of the 26S proteasome and the COP9 signalosome. EMBO J. 2001;20:7096–107;Serino G, Su H, Peng Z, Tsuge T, Wei N, Gu H, et al. Characterization of the last subunit of the Arabidopsis COP9 signalosome: implications for the overall structure and origin of the complex. Plant Cell. 2003;15:719–31; Gusma…	0.38
APEX-GmCSN5	CSN6A	COP9 signalosome complex subunit 6A	AT5G56280	Q8W206	1190.8980	XP_016456270.1	COP9 signalosome complex subunit 6a-like	3	SSLLR	QVSSLLR	35636.2658	41	10	18	32.29	253	5	Yes	Fu H, Reis N, Lee Y, Glickman MH, Vierstra RD. Subunit interaction maps for the regulatory particle of the 26S proteasome and the COP9 signalosome. EMBO J. 2001;20:7096–107;Serino G, Su H, Peng Z, Tsuge T, Wei N, Gu H, et al. Characterization of the last subunit of the Arabidopsis COP9 signalosome: implications for the overall structure and origin of the complex. Plant Cell. 2003;15:719–31; Gusma…	0.38
APEX-GmCSN5	CSN6A	COP9 signalosome complex subunit 6A	AT5G56280	Q8W206	578.8135	XP_016456270.1	COP9 signalosome complex subunit 6a-like	3	SSLLR	QVSSLLR	35077.7932	36	9	21	30.55	245	5	Yes	Fu H, Reis N, Lee Y, Glickman MH, Vierstra RD. Subunit interaction maps for the regulatory particle of the 26S proteasome and the COP9 signalosome. EMBO J. 2001;20:7096–107;Serino G, Su H, Peng Z, Tsuge T, Wei N, Gu H, et al. Characterization of the last subunit of the Arabidopsis COP9 signalosome: implications for the overall structure and origin of the complex. Plant Cell. 2003;15:719–31; Gusma…	0.38
APEX-GmCSN5	CSN6A	COP9 signalosome complex subunit 6A	AT5G56280	Q8W206	482.7734	XP_016456270.1	COP9 signalosome complex subunit 6a-like	3	SSLLR	QVSSLLR	35001.7816	33	9	20	29.77	243	5	Yes	Fu H, Reis N, Lee Y, Glickman MH, Vierstra RD. Subunit interaction maps for the regulatory particle of the 26S proteasome and the COP9 signalosome. EMBO J. 2001;20:7096–107;Serino G, Su H, Peng Z, Tsuge T, Wei N, Gu H, et al. Characterization of the last subunit of the Arabidopsis COP9 signalosome: implications for the overall structure and origin of the complex. Plant Cell. 2003;15:719–31; Gusma…	0.38
APEX-GmCSN5	CSN6A	COP9 signalosome complex subunit 6A	AT5G56280	Q8W206	1353.2670	XP_016456270.1	COP9 signalosome complex subunit 6a-like	3	TAFI	TAFI	35636.2658	40	9	18	50.47	315	4	Yes	Fu H, Reis N, Lee Y, Glickman MH, Vierstra RD. Subunit interaction maps for the regulatory particle of the 26S proteasome and the COP9 signalosome. EMBO J. 2001;20:7096–107;Serino G, Su H, Peng Z, Tsuge T, Wei N, Gu H, et al. Characterization of the last subunit of the Arabidopsis COP9 signalosome: implications for the overall structure and origin of the complex. Plant Cell. 2003;15:719–31; Gusma…	0.38
APEX-GmCSN5	CSN6A	COP9 signalosome complex subunit 6A	AT5G56280	Q8W206	1353.2670	XP_016456270.1	COP9 signalosome complex subunit 6a-like	3	TAFI	TAFI	35636.2658	40	9	18	50.47	315	4	Yes	Fu H, Reis N, Lee Y, Glickman MH, Vierstra RD. Subunit interaction maps for the regulatory particle of the 26S proteasome and the COP9 signalosome. EMBO J. 2001;20:7096–107;Serino G, Su H, Peng Z, Tsuge T, Wei N, Gu H, et al. Characterization of the last subunit of the Arabidopsis COP9 signalosome: implications for the overall structure and origin of the complex. Plant Cell. 2003;15:719–31; Gusma…	0.38
APEX-GmCSN5	CSN6A	COP9 signalosome complex subunit 6A	AT5G56280	Q8W206	634.3174	XP_016456270.1	COP9 signalosome complex subunit 6a-like	3	TAFI	TAFI	35077.7932	23	6	21	21.54	307	4	Yes	Fu H, Reis N, Lee Y, Glickman MH, Vierstra RD. Subunit interaction maps for the regulatory particle of the 26S proteasome and the COP9 signalosome. EMBO J. 2001;20:7096–107;Serino G, Su H, Peng Z, Tsuge T, Wei N, Gu H, et al. Characterization of the last subunit of the Arabidopsis COP9 signalosome: implications for the overall structure and origin of the complex. Plant Cell. 2003;15:719–31; Gusma…	0.38
APEX-GmCSN5	CSN6A	COP9 signalosome complex subunit 6A	AT5G56280	Q8W206	548.6602	XP_016456270.1	COP9 signalosome complex subunit 6a-like	3	TAFI	TAFI	35636.2658	20	4	18	10.34	315	4	Yes	Fu H, Reis N, Lee Y, Glickman MH, Vierstra RD. Subunit interaction maps for the regulatory particle of the 26S proteasome and the COP9 signalosome. EMBO J. 2001;20:7096–107;Serino G, Su H, Peng Z, Tsuge T, Wei N, Gu H, et al. Characterization of the last subunit of the Arabidopsis COP9 signalosome: implications for the overall structure and origin of the complex. Plant Cell. 2003;15:719–31; Gusma…	0.38
APEX-GmCSN5	CSN6A	COP9 signalosome complex subunit 6A	AT5G56280	Q8W206	820.2875	XP_016456270.1	COP9 signalosome complex subunit 6a-like	3	TAFI	TAFI	35077.7932	50	13	21	60.45	307	4	Yes	Fu H, Reis N, Lee Y, Glickman MH, Vierstra RD. Subunit interaction maps for the regulatory particle of the 26S proteasome and the COP9 signalosome. EMBO J. 2001;20:7096–107;Serino G, Su H, Peng Z, Tsuge T, Wei N, Gu H, et al. Characterization of the last subunit of the Arabidopsis COP9 signalosome: implications for the overall structure and origin of the complex. Plant Cell. 2003;15:719–31; Gusma…	0.38
APEX-GmCSN5	CSN6A	COP9 signalosome complex subunit 6A	AT5G56280	Q8W206	820.2875	XP_016456270.1	COP9 signalosome complex subunit 6a-like	3	TAFI	TAFI	35077.7932	50	13	21	60.45	307	4	Yes	Fu H, Reis N, Lee Y, Glickman MH, Vierstra RD. Subunit interaction maps for the regulatory particle of the 26S proteasome and the COP9 signalosome. EMBO J. 2001;20:7096–107;Serino G, Su H, Peng Z, Tsuge T, Wei N, Gu H, et al. Characterization of the last subunit of the Arabidopsis COP9 signalosome: implications for the overall structure and origin of the complex. Plant Cell. 2003;15:719–31; Gusma…	0.38
APEX-GmCSN5	CSN6A	COP9 signalosome complex subunit 6A	AT5G56280	Q8W206	1190.8980	XP_016456270.1	COP9 signalosome complex subunit 6a-like	3	TAFI	TAFI	35636.2658	41	10	18	32.29	315	4	Yes	Fu H, Reis N, Lee Y, Glickman MH, Vierstra RD. Subunit interaction maps for the regulatory particle of the 26S proteasome and the COP9 signalosome. EMBO J. 2001;20:7096–107;Serino G, Su H, Peng Z, Tsuge T, Wei N, Gu H, et al. Characterization of the last subunit of the Arabidopsis COP9 signalosome: implications for the overall structure and origin of the complex. Plant Cell. 2003;15:719–31; Gusma…	0.38
APEX-GmCSN5	CSN6A	COP9 signalosome complex subunit 6A	AT5G56280	Q8W206	578.8135	XP_016456270.1	COP9 signalosome complex subunit 6a-like	3	TAFI	TAFI	35077.7932	36	9	21	30.55	307	4	Yes	Fu H, Reis N, Lee Y, Glickman MH, Vierstra RD. Subunit interaction maps for the regulatory particle of the 26S proteasome and the COP9 signalosome. EMBO J. 2001;20:7096–107;Serino G, Su H, Peng Z, Tsuge T, Wei N, Gu H, et al. Characterization of the last subunit of the Arabidopsis COP9 signalosome: implications for the overall structure and origin of the complex. Plant Cell. 2003;15:719–31; Gusma…	0.38
APEX-GmCSN5	CSN6A	COP9 signalosome complex subunit 6A	AT5G56280	Q8W206	482.7734	XP_016456270.1	COP9 signalosome complex subunit 6a-like	3	TAFI	TAFI	35001.7816	33	9	20	29.77	305	4	Yes	Fu H, Reis N, Lee Y, Glickman MH, Vierstra RD. Subunit interaction maps for the regulatory particle of the 26S proteasome and the COP9 signalosome. EMBO J. 2001;20:7096–107;Serino G, Su H, Peng Z, Tsuge T, Wei N, Gu H, et al. Characterization of the last subunit of the Arabidopsis COP9 signalosome: implications for the overall structure and origin of the complex. Plant Cell. 2003;15:719–31; Gusma…	0.38
APEX-GmCSN5	CSN6A	COP9 signalosome complex subunit 6A	AT5G56280	Q8W206	820.2875	XP_016456270.1	COP9 signalosome complex subunit 6a-like	3	TVEIFNSFELLYDPSTHSLDR	TVEIFNSFELLYDPSTHSLDR	35077.7932	50	13	21	60.45	63	21	Yes	Fu H, Reis N, Lee Y, Glickman MH, Vierstra RD. Subunit interaction maps for the regulatory particle of the 26S proteasome and the COP9 signalosome. EMBO J. 2001;20:7096–107;Serino G, Su H, Peng Z, Tsuge T, Wei N, Gu H, et al. Characterization of the last subunit of the Arabidopsis COP9 signalosome: implications for the overall structure and origin of the complex. Plant Cell. 2003;15:719–31; Gusma…	0.38
APEX-GmCSN5	CSN6A	COP9 signalosome complex subunit 6A	AT5G56280	Q8W206	961.4861	XP_016456270.1	COP9 signalosome complex subunit 6a-like	3	TVEIFNSFELLYDPSTHSLDR	TVEIFNSFELLYDPSTHSLDR	19455.0316	17	4	9	34.09	74	21	Yes	Fu H, Reis N, Lee Y, Glickman MH, Vierstra RD. Subunit interaction maps for the regulatory particle of the 26S proteasome and the COP9 signalosome. EMBO J. 2001;20:7096–107;Serino G, Su H, Peng Z, Tsuge T, Wei N, Gu H, et al. Characterization of the last subunit of the Arabidopsis COP9 signalosome: implications for the overall structure and origin of the complex. Plant Cell. 2003;15:719–31; Gusma…	0.38
APEX-GmCSN5	CSN6A	COP9 signalosome complex subunit 6A	AT5G56280	Q8W206	634.3174	XP_016456270.1	COP9 signalosome complex subunit 6a-like	3	TVEIFNSFELLYDPSTHSLDRPFLEKK	TVEIFNSFELLYDPSTHSLDRPFLEKK	35077.7932	23	6	21	21.54	63	27	Yes	Fu H, Reis N, Lee Y, Glickman MH, Vierstra RD. Subunit interaction maps for the regulatory particle of the 26S proteasome and the COP9 signalosome. EMBO J. 2001;20:7096–107;Serino G, Su H, Peng Z, Tsuge T, Wei N, Gu H, et al. Characterization of the last subunit of the Arabidopsis COP9 signalosome: implications for the overall structure and origin of the complex. Plant Cell. 2003;15:719–31; Gusma…	0.38
APEX-GmCSN5	CSN6A	COP9 signalosome complex subunit 6A	AT5G56280	Q8W206	1353.2670	XP_016456270.1	COP9 signalosome complex subunit 6a-like	3	VFGCVIGVQSGR	VFGCVIGVQSGR	35636.2658	40	9	18	50.47	59	12	Yes	Fu H, Reis N, Lee Y, Glickman MH, Vierstra RD. Subunit interaction maps for the regulatory particle of the 26S proteasome and the COP9 signalosome. EMBO J. 2001;20:7096–107;Serino G, Su H, Peng Z, Tsuge T, Wei N, Gu H, et al. Characterization of the last subunit of the Arabidopsis COP9 signalosome: implications for the overall structure and origin of the complex. Plant Cell. 2003;15:719–31; Gusma…	0.38
APEX-GmCSN5	CSN6A	COP9 signalosome complex subunit 6A	AT5G56280	Q8W206	920.3674	XP_016456270.1	COP9 signalosome complex subunit 6a-like	3	VFGCVIGVQSGR	VFGCVIGVQSGR	19455.0316	18	4	9	39.20	62	12	Yes	Fu H, Reis N, Lee Y, Glickman MH, Vierstra RD. Subunit interaction maps for the regulatory particle of the 26S proteasome and the COP9 signalosome. EMBO J. 2001;20:7096–107;Serino G, Su H, Peng Z, Tsuge T, Wei N, Gu H, et al. Characterization of the last subunit of the Arabidopsis COP9 signalosome: implications for the overall structure and origin of the complex. Plant Cell. 2003;15:719–31; Gusma…	0.38
APEX-GmCSN5	CSN6A	COP9 signalosome complex subunit 6A	AT5G56280	Q8W206	548.6602	XP_016456270.1	COP9 signalosome complex subunit 6a-like	3	VFGCVIGVQSGR	VFGCVIGVQSGR	35636.2658	20	4	18	10.34	59	12	Yes	Fu H, Reis N, Lee Y, Glickman MH, Vierstra RD. Subunit interaction maps for the regulatory particle of the 26S proteasome and the COP9 signalosome. EMBO J. 2001;20:7096–107;Serino G, Su H, Peng Z, Tsuge T, Wei N, Gu H, et al. Characterization of the last subunit of the Arabidopsis COP9 signalosome: implications for the overall structure and origin of the complex. Plant Cell. 2003;15:719–31; Gusma…	0.38
APEX-GmCSN5	CSN6A	COP9 signalosome complex subunit 6A	AT5G56280	Q8W206	961.4861	XP_016456270.1	COP9 signalosome complex subunit 6a-like	3	VFGCVIGVQSGR	VFGCVIGVQSGR	19455.0316	17	4	9	34.09	62	12	Yes	Fu H, Reis N, Lee Y, Glickman MH, Vierstra RD. Subunit interaction maps for the regulatory particle of the 26S proteasome and the COP9 signalosome. EMBO J. 2001;20:7096–107;Serino G, Su H, Peng Z, Tsuge T, Wei N, Gu H, et al. Characterization of the last subunit of the Arabidopsis COP9 signalosome: implications for the overall structure and origin of the complex. Plant Cell. 2003;15:719–31; Gusma…	0.38
APEX-GmCSN5	CSN6A	COP9 signalosome complex subunit 6A	AT5G56280	Q8W206	1190.8980	XP_016456270.1	COP9 signalosome complex subunit 6a-like	3	VFGCVIGVQSGR	VFGCVIGVQSGR	35636.2658	41	10	18	32.29	59	12	Yes	Fu H, Reis N, Lee Y, Glickman MH, Vierstra RD. Subunit interaction maps for the regulatory particle of the 26S proteasome and the COP9 signalosome. EMBO J. 2001;20:7096–107;Serino G, Su H, Peng Z, Tsuge T, Wei N, Gu H, et al. Characterization of the last subunit of the Arabidopsis COP9 signalosome: implications for the overall structure and origin of the complex. Plant Cell. 2003;15:719–31; Gusma…	0.38
APEX-GmCSN5	CSN6A	COP9 signalosome complex subunit 6A	AT5G56280	Q8W206	734.5236	XP_016456270.1	COP9 signalosome complex subunit 6a-like	3	VFGCVIGVQSGR	VFGCVIGVQSGR	19455.0316	10	1	9	6.82	62	12	Yes	Fu H, Reis N, Lee Y, Glickman MH, Vierstra RD. Subunit interaction maps for the regulatory particle of the 26S proteasome and the COP9 signalosome. EMBO J. 2001;20:7096–107;Serino G, Su H, Peng Z, Tsuge T, Wei N, Gu H, et al. Characterization of the last subunit of the Arabidopsis COP9 signalosome: implications for the overall structure and origin of the complex. Plant Cell. 2003;15:719–31; Gusma…	0.38
APEX-GmCSN5	CSN6A	COP9 signalosome complex subunit 6A	AT5G56280	Q8W206	634.3174	XP_016456270.1	COP9 signalosome complex subunit 6a-like	3	VKSQSHSSAAASDGADSSPPPPPR	VKSQSHSSAAASDGADSSPPPPPR	35077.7932	23	6	21	21.54	27	24	Yes	Fu H, Reis N, Lee Y, Glickman MH, Vierstra RD. Subunit interaction maps for the regulatory particle of the 26S proteasome and the COP9 signalosome. EMBO J. 2001;20:7096–107;Serino G, Su H, Peng Z, Tsuge T, Wei N, Gu H, et al. Characterization of the last subunit of the Arabidopsis COP9 signalosome: implications for the overall structure and origin of the complex. Plant Cell. 2003;15:719–31; Gusma…	0.38
APEX-GmCSN5	CSN6A	COP9 signalosome complex subunit 6A	AT5G56280	Q8W206	820.2875	XP_016456270.1	COP9 signalosome complex subunit 6a-like	3	VLGCVIGVQR	VLGCVIGVQR	35077.7932	50	13	21	60.45	51	10	Yes	Fu H, Reis N, Lee Y, Glickman MH, Vierstra RD. Subunit interaction maps for the regulatory particle of the 26S proteasome and the COP9 signalosome. EMBO J. 2001;20:7096–107;Serino G, Su H, Peng Z, Tsuge T, Wei N, Gu H, et al. Characterization of the last subunit of the Arabidopsis COP9 signalosome: implications for the overall structure and origin of the complex. Plant Cell. 2003;15:719–31; Gusma…	0.38
APEX-GmCSN5	CSN7	COP9 signalosome complex subunit 7	AT1G02090	Q94JU3	3309.9890	XP_016512688.1	COP9 signalosome complex subunit 7-like	3	CFEVGTMLFLFCQLLVAMG	CFEVGTMLFLFCQLLVAMG	19287.2422	44	7	11	42.60	150	19	Yes	Fu H, Reis N, Lee Y, Glickman MH, Vierstra RD. Subunit interaction maps for the regulatory particle of the 26S proteasome and the COP9 signalosome. EMBO J. 2001;20:7096–107; Gusmaroli G, Feng S, Deng XW. The Arabidopsis CSN5A and CSN5B subunits are present in distinct COP9 signalosome complexes, and mutations in their JAMM domains exhibit differential dominant negative effects on development. Pla…	0.38
APEX-GmCSN5	CSN7	COP9 signalosome complex subunit 7	AT1G02090	Q94JU3	2944.6230	XP_016512688.1	COP9 signalosome complex subunit 7-like	3	DIEQK	DIEQK	19287.2422	35	7	11	45.56	1	5	Yes	Fu H, Reis N, Lee Y, Glickman MH, Vierstra RD. Subunit interaction maps for the regulatory particle of the 26S proteasome and the COP9 signalosome. EMBO J. 2001;20:7096–107; Gusmaroli G, Feng S, Deng XW. The Arabidopsis CSN5A and CSN5B subunits are present in distinct COP9 signalosome complexes, and mutations in their JAMM domains exhibit differential dominant negative effects on development. Pla…	0.38
APEX-GmCSN5	CSN7	COP9 signalosome complex subunit 7	AT1G02090	Q94JU3	3518.7050	XP_016512688.1	COP9 signalosome complex subunit 7-like	3	ELPYDQLMQELDVTNVR	ELPYDQLMQELDVTNVR	19287.2422	40	6	11	71.60	108	17	Yes	Fu H, Reis N, Lee Y, Glickman MH, Vierstra RD. Subunit interaction maps for the regulatory particle of the 26S proteasome and the COP9 signalosome. EMBO J. 2001;20:7096–107; Gusmaroli G, Feng S, Deng XW. The Arabidopsis CSN5A and CSN5B subunits are present in distinct COP9 signalosome complexes, and mutations in their JAMM domains exhibit differential dominant negative effects on development. Pla…	0.38
APEX-GmCSN5	CSN7	COP9 signalosome complex subunit 7	AT1G02090	Q94JU3	3863.9340	XP_016512688.1	COP9 signalosome complex subunit 7-like	3	ELPYDQLMQELDVTNVR	ELPYDQLMQELDVTNVR	19287.2422	41	7	11	49.11	108	17	Yes	Fu H, Reis N, Lee Y, Glickman MH, Vierstra RD. Subunit interaction maps for the regulatory particle of the 26S proteasome and the COP9 signalosome. EMBO J. 2001;20:7096–107; Gusmaroli G, Feng S, Deng XW. The Arabidopsis CSN5A and CSN5B subunits are present in distinct COP9 signalosome complexes, and mutations in their JAMM domains exhibit differential dominant negative effects on development. Pla…	0.38
APEX-GmCSN5	CSN7	COP9 signalosome complex subunit 7	AT1G02090	Q94JU3	2944.6230	XP_016512688.1	COP9 signalosome complex subunit 7-like	3	ELPYDQLMQELDVTNVR	ELPYDQLMQELDVTNVR	19287.2422	35	7	11	45.56	108	17	Yes	Fu H, Reis N, Lee Y, Glickman MH, Vierstra RD. Subunit interaction maps for the regulatory particle of the 26S proteasome and the COP9 signalosome. EMBO J. 2001;20:7096–107; Gusmaroli G, Feng S, Deng XW. The Arabidopsis CSN5A and CSN5B subunits are present in distinct COP9 signalosome complexes, and mutations in their JAMM domains exhibit differential dominant negative effects on development. Pla…	0.38
APEX-GmCSN5	CSN7	COP9 signalosome complex subunit 7	AT1G02090	Q94JU3	3309.9890	XP_016512688.1	COP9 signalosome complex subunit 7-like	3	ELPYDQLMQELDVTNVR	ELPYDQLMQELDVTNVR	19287.2422	44	7	11	42.60	108	17	Yes	Fu H, Reis N, Lee Y, Glickman MH, Vierstra RD. Subunit interaction maps for the regulatory particle of the 26S proteasome and the COP9 signalosome. EMBO J. 2001;20:7096–107; Gusmaroli G, Feng S, Deng XW. The Arabidopsis CSN5A and CSN5B subunits are present in distinct COP9 signalosome complexes, and mutations in their JAMM domains exhibit differential dominant negative effects on development. Pla…	0.38
APEX-GmCSN5	CSN7	COP9 signalosome complex subunit 7	AT1G02090	Q94JU3	3863.9340	XP_016512688.1	COP9 signalosome complex subunit 7-like	3	LFAHGTWSDYK	LFAHGTWSDYK	19287.2422	41	7	11	49.11	67	11	Yes	Fu H, Reis N, Lee Y, Glickman MH, Vierstra RD. Subunit interaction maps for the regulatory particle of the 26S proteasome and the COP9 signalosome. EMBO J. 2001;20:7096–107; Gusmaroli G, Feng S, Deng XW. The Arabidopsis CSN5A and CSN5B subunits are present in distinct COP9 signalosome complexes, and mutations in their JAMM domains exhibit differential dominant negative effects on development. Pla…	0.38
APEX-GmCSN5	CSN7	COP9 signalosome complex subunit 7	AT1G02090	Q94JU3	3863.9340	XP_016512688.1	COP9 signalosome complex subunit 7-like	3	LKQLTVLTLAETSK	LKQLTVLTLAETSK	19287.2422	41	7	11	49.11	94	14	Yes	Fu H, Reis N, Lee Y, Glickman MH, Vierstra RD. Subunit interaction maps for the regulatory particle of the 26S proteasome and the COP9 signalosome. EMBO J. 2001;20:7096–107; Gusmaroli G, Feng S, Deng XW. The Arabidopsis CSN5A and CSN5B subunits are present in distinct COP9 signalosome complexes, and mutations in their JAMM domains exhibit differential dominant negative effects on development. Pla…	0.38
APEX-GmCSN5	CSN7	COP9 signalosome complex subunit 7	AT1G02090	Q94JU3	2944.6230	XP_016512688.1	COP9 signalosome complex subunit 7-like	3	LKQLTVLTLAETSK	LKQLTVLTLAETSK	19287.2422	35	7	11	45.56	94	14	Yes	Fu H, Reis N, Lee Y, Glickman MH, Vierstra RD. Subunit interaction maps for the regulatory particle of the 26S proteasome and the COP9 signalosome. EMBO J. 2001;20:7096–107; Gusmaroli G, Feng S, Deng XW. The Arabidopsis CSN5A and CSN5B subunits are present in distinct COP9 signalosome complexes, and mutations in their JAMM domains exhibit differential dominant negative effects on development. Pla…	0.38
APEX-GmCSN5	CSN7	COP9 signalosome complex subunit 7	AT1G02090	Q94JU3	3309.9890	XP_016512688.1	COP9 signalosome complex subunit 7-like	3	LKQLTVLTLAETSK	LKQLTVLTLAETSK	19287.2422	44	7	11	42.60	94	14	Yes	Fu H, Reis N, Lee Y, Glickman MH, Vierstra RD. Subunit interaction maps for the regulatory particle of the 26S proteasome and the COP9 signalosome. EMBO J. 2001;20:7096–107; Gusmaroli G, Feng S, Deng XW. The Arabidopsis CSN5A and CSN5B subunits are present in distinct COP9 signalosome complexes, and mutations in their JAMM domains exhibit differential dominant negative effects on development. Pla…	0.38
APEX-GmCSN5	CSN7	COP9 signalosome complex subunit 7	AT1G02090	Q94JU3	3863.9340	XP_016512688.1	COP9 signalosome complex subunit 7-like	3	LPQLVPDQVLK	LPQLVPDQVLK	19287.2422	41	7	11	49.11	83	11	Yes	Fu H, Reis N, Lee Y, Glickman MH, Vierstra RD. Subunit interaction maps for the regulatory particle of the 26S proteasome and the COP9 signalosome. EMBO J. 2001;20:7096–107; Gusmaroli G, Feng S, Deng XW. The Arabidopsis CSN5A and CSN5B subunits are present in distinct COP9 signalosome complexes, and mutations in their JAMM domains exhibit differential dominant negative effects on development. Pla…	0.38
APEX-GmCSN5	CSN7	COP9 signalosome complex subunit 7	AT1G02090	Q94JU3	2944.6230	XP_016512688.1	COP9 signalosome complex subunit 7-like	3	LPQLVPDQVLK	LPQLVPDQVLK	19287.2422	35	7	11	45.56	83	11	Yes	Fu H, Reis N, Lee Y, Glickman MH, Vierstra RD. Subunit interaction maps for the regulatory particle of the 26S proteasome and the COP9 signalosome. EMBO J. 2001;20:7096–107; Gusmaroli G, Feng S, Deng XW. The Arabidopsis CSN5A and CSN5B subunits are present in distinct COP9 signalosome complexes, and mutations in their JAMM domains exhibit differential dominant negative effects on development. Pla…	0.38
APEX-GmCSN5	CSN7	COP9 signalosome complex subunit 7	AT1G02090	Q94JU3	3309.9890	XP_016512688.1	COP9 signalosome complex subunit 7-like	3	LPQLVPDQVLK	LPQLVPDQVLK	19287.2422	44	7	11	42.60	83	11	Yes	Fu H, Reis N, Lee Y, Glickman MH, Vierstra RD. Subunit interaction maps for the regulatory particle of the 26S proteasome and the COP9 signalosome. EMBO J. 2001;20:7096–107; Gusmaroli G, Feng S, Deng XW. The Arabidopsis CSN5A and CSN5B subunits are present in distinct COP9 signalosome complexes, and mutations in their JAMM domains exhibit differential dominant negative effects on development. Pla…	0.38
APEX-GmCSN5	CSN7	COP9 signalosome complex subunit 7	AT1G02090	Q94JU3	3518.7050	XP_016512688.1	COP9 signalosome complex subunit 7-like	3	QAEHIDYFVK	QAEHIDYFVK	19287.2422	40	6	11	71.60	6	10	Yes	Fu H, Reis N, Lee Y, Glickman MH, Vierstra RD. Subunit interaction maps for the regulatory particle of the 26S proteasome and the COP9 signalosome. EMBO J. 2001;20:7096–107; Gusmaroli G, Feng S, Deng XW. The Arabidopsis CSN5A and CSN5B subunits are present in distinct COP9 signalosome complexes, and mutations in their JAMM domains exhibit differential dominant negative effects on development. Pla…	0.38
APEX-GmCSN5	CSN7	COP9 signalosome complex subunit 7	AT1G02090	Q94JU3	3863.9340	XP_016512688.1	COP9 signalosome complex subunit 7-like	3	QAEHIDYFVK	QAEHIDYFVK	19287.2422	41	7	11	49.11	6	10	Yes	Fu H, Reis N, Lee Y, Glickman MH, Vierstra RD. Subunit interaction maps for the regulatory particle of the 26S proteasome and the COP9 signalosome. EMBO J. 2001;20:7096–107; Gusmaroli G, Feng S, Deng XW. The Arabidopsis CSN5A and CSN5B subunits are present in distinct COP9 signalosome complexes, and mutations in their JAMM domains exhibit differential dominant negative effects on development. Pla…	0.38
APEX-GmCSN5	CSN7	COP9 signalosome complex subunit 7	AT1G02090	Q94JU3	2944.6230	XP_016512688.1	COP9 signalosome complex subunit 7-like	3	QAEHIDYFVK	QAEHIDYFVK	19287.2422	35	7	11	45.56	6	10	Yes	Fu H, Reis N, Lee Y, Glickman MH, Vierstra RD. Subunit interaction maps for the regulatory particle of the 26S proteasome and the COP9 signalosome. EMBO J. 2001;20:7096–107; Gusmaroli G, Feng S, Deng XW. The Arabidopsis CSN5A and CSN5B subunits are present in distinct COP9 signalosome complexes, and mutations in their JAMM domains exhibit differential dominant negative effects on development. Pla…	0.38
APEX-GmCSN5	CSN7	COP9 signalosome complex subunit 7	AT1G02090	Q94JU3	3309.9890	XP_016512688.1	COP9 signalosome complex subunit 7-like	3	QAEHIDYFVK	QAEHIDYFVK	19287.2422	44	7	11	42.60	6	10	Yes	Fu H, Reis N, Lee Y, Glickman MH, Vierstra RD. Subunit interaction maps for the regulatory particle of the 26S proteasome and the COP9 signalosome. EMBO J. 2001;20:7096–107; Gusmaroli G, Feng S, Deng XW. The Arabidopsis CSN5A and CSN5B subunits are present in distinct COP9 signalosome complexes, and mutations in their JAMM domains exhibit differential dominant negative effects on development. Pla…	0.38
APEX-GmCSN5	CSN7	COP9 signalosome complex subunit 7	AT1G02090	Q94JU3	3518.7050	XP_016512688.1	COP9 signalosome complex subunit 7-like	3	QLTVLTLAETSK	QLTVLTLAETSK	19287.2422	40	6	11	71.60	96	12	Yes	Fu H, Reis N, Lee Y, Glickman MH, Vierstra RD. Subunit interaction maps for the regulatory particle of the 26S proteasome and the COP9 signalosome. EMBO J. 2001;20:7096–107; Gusmaroli G, Feng S, Deng XW. The Arabidopsis CSN5A and CSN5B subunits are present in distinct COP9 signalosome complexes, and mutations in their JAMM domains exhibit differential dominant negative effects on development. Pla…	0.38
APEX-GmCSN5	CSN7	COP9 signalosome complex subunit 7	AT1G02090	Q94JU3	3863.9340	XP_016512688.1	COP9 signalosome complex subunit 7-like	3	QLTVLTLAETSK	QLTVLTLAETSK	19287.2422	41	7	11	49.11	96	12	Yes	Fu H, Reis N, Lee Y, Glickman MH, Vierstra RD. Subunit interaction maps for the regulatory particle of the 26S proteasome and the COP9 signalosome. EMBO J. 2001;20:7096–107; Gusmaroli G, Feng S, Deng XW. The Arabidopsis CSN5A and CSN5B subunits are present in distinct COP9 signalosome complexes, and mutations in their JAMM domains exhibit differential dominant negative effects on development. Pla…	0.38
APEX-GmCSN5	CSN7	COP9 signalosome complex subunit 7	AT1G02090	Q94JU3	2944.6230	XP_016512688.1	COP9 signalosome complex subunit 7-like	3	QLTVLTLAETSK	QLTVLTLAETSK	19287.2422	35	7	11	45.56	96	12	Yes	Fu H, Reis N, Lee Y, Glickman MH, Vierstra RD. Subunit interaction maps for the regulatory particle of the 26S proteasome and the COP9 signalosome. EMBO J. 2001;20:7096–107; Gusmaroli G, Feng S, Deng XW. The Arabidopsis CSN5A and CSN5B subunits are present in distinct COP9 signalosome complexes, and mutations in their JAMM domains exhibit differential dominant negative effects on development. Pla…	0.38
APEX-GmCSN5	CSN7	COP9 signalosome complex subunit 7	AT1G02090	Q94JU3	3309.9890	XP_016512688.1	COP9 signalosome complex subunit 7-like	3	QLTVLTLAETSK	QLTVLTLAETSK	19287.2422	44	7	11	42.60	96	12	Yes	Fu H, Reis N, Lee Y, Glickman MH, Vierstra RD. Subunit interaction maps for the regulatory particle of the 26S proteasome and the COP9 signalosome. EMBO J. 2001;20:7096–107; Gusmaroli G, Feng S, Deng XW. The Arabidopsis CSN5A and CSN5B subunits are present in distinct COP9 signalosome complexes, and mutations in their JAMM domains exhibit differential dominant negative effects on development. Pla…	0.38
APEX-GmCSN5	CSN7	COP9 signalosome complex subunit 7	AT1G02090	Q94JU3	3518.7050	XP_016512688.1	COP9 signalosome complex subunit 7-like	3	RCFEVGTMLFLFCQLLVAMG	RCFEVGTMLFLFCQLLVAMG	19287.2422	40	6	11	71.60	149	20	Yes	Fu H, Reis N, Lee Y, Glickman MH, Vierstra RD. Subunit interaction maps for the regulatory particle of the 26S proteasome and the COP9 signalosome. EMBO J. 2001;20:7096–107; Gusmaroli G, Feng S, Deng XW. The Arabidopsis CSN5A and CSN5B subunits are present in distinct COP9 signalosome complexes, and mutations in their JAMM domains exhibit differential dominant negative effects on development. Pla…	0.38
APEX-GmCSN5	CSN7	COP9 signalosome complex subunit 7	AT1G02090	Q94JU3	3863.9340	XP_016512688.1	COP9 signalosome complex subunit 7-like	3	RCFEVGTMLFLFCQLLVAMG	RCFEVGTMLFLFCQLLVAMG	19287.2422	41	7	11	49.11	149	20	Yes	Fu H, Reis N, Lee Y, Glickman MH, Vierstra RD. Subunit interaction maps for the regulatory particle of the 26S proteasome and the COP9 signalosome. EMBO J. 2001;20:7096–107; Gusmaroli G, Feng S, Deng XW. The Arabidopsis CSN5A and CSN5B subunits are present in distinct COP9 signalosome complexes, and mutations in their JAMM domains exhibit differential dominant negative effects on development. Pla…	0.38
APEX-GmCSN5	CSN7	COP9 signalosome complex subunit 7	AT1G02090	Q94JU3	2944.6230	XP_016512688.1	COP9 signalosome complex subunit 7-like	3	RCFEVGTMLFLFCQLLVAMG	RCFEVGTMLFLFCQLLVAMG	19287.2422	35	7	11	45.56	149	20	Yes	Fu H, Reis N, Lee Y, Glickman MH, Vierstra RD. Subunit interaction maps for the regulatory particle of the 26S proteasome and the COP9 signalosome. EMBO J. 2001;20:7096–107; Gusmaroli G, Feng S, Deng XW. The Arabidopsis CSN5A and CSN5B subunits are present in distinct COP9 signalosome complexes, and mutations in their JAMM domains exhibit differential dominant negative effects on development. Pla…	0.38
APEX-GmCSN5	CSN7	COP9 signalosome complex subunit 7	AT1G02090	Q94JU3	3309.9890	XP_016512688.1	COP9 signalosome complex subunit 7-like	3	RCFEVGTMLFLFCQLLVAMG	RCFEVGTMLFLFCQLLVAMG	19287.2422	44	7	11	42.60	149	20	Yes	Fu H, Reis N, Lee Y, Glickman MH, Vierstra RD. Subunit interaction maps for the regulatory particle of the 26S proteasome and the COP9 signalosome. EMBO J. 2001;20:7096–107; Gusmaroli G, Feng S, Deng XW. The Arabidopsis CSN5A and CSN5B subunits are present in distinct COP9 signalosome complexes, and mutations in their JAMM domains exhibit differential dominant negative effects on development. Pla…	0.38
APEX-GmCSN5	CSN8	COP9 signalosome complex subunit 8	AT4G14110	P43255	1692.1700	XP_016443486.1	COP9 signalosome complex subunit 8-like	3	LDPSKLQR	LDPSKLQR	22697.8653	22	4	15	16.24	179	8	Yes	Kwok SF, Solano R, Tsuge T, Chamovitz DA, Ecker JR, Matsui M, et al. Arabidopsis homologs of a c-Jun coactivator are present both in monomeric form and in the COP9 complex, and their abundance is differentially affected by the pleiotropic cop/det/fus mutations. Plant Cell. 1998;10:1779–90; Fu H, Reis N, Lee Y, Glickman MH, Vierstra RD. Subunit interaction maps for the regulatory particle of the 2…	0.31
APEX-GmCSN5	CSN8	COP9 signalosome complex subunit 8	AT4G14110	P43255	1692.1700	XP_016443486.1	COP9 signalosome complex subunit 8-like	3	LDPSKLQR	LDPSKLQR	22686.8481	24	5	15	24.87	179	8	Yes	Kwok SF, Solano R, Tsuge T, Chamovitz DA, Ecker JR, Matsui M, et al. Arabidopsis homologs of a c-Jun coactivator are present both in monomeric form and in the COP9 complex, and their abundance is differentially affected by the pleiotropic cop/det/fus mutations. Plant Cell. 1998;10:1779–90; Fu H, Reis N, Lee Y, Glickman MH, Vierstra RD. Subunit interaction maps for the regulatory particle of the 2…	0.31
APEX-GmCSN5	CSN8	COP9 signalosome complex subunit 8	AT4G14110	P43255	1692.1700	XP_016443486.1	COP9 signalosome complex subunit 8-like	3	LTEYVFHLEH	LTEYVFHLEH	22697.8653	22	4	15	16.24	187	10	Yes	Kwok SF, Solano R, Tsuge T, Chamovitz DA, Ecker JR, Matsui M, et al. Arabidopsis homologs of a c-Jun coactivator are present both in monomeric form and in the COP9 complex, and their abundance is differentially affected by the pleiotropic cop/det/fus mutations. Plant Cell. 1998;10:1779–90; Fu H, Reis N, Lee Y, Glickman MH, Vierstra RD. Subunit interaction maps for the regulatory particle of the 2…	0.31
APEX-GmCSN5	CSN8	COP9 signalosome complex subunit 8	AT4G14110	P43255	1692.1700	XP_016443486.1	COP9 signalosome complex subunit 8-like	3	LTEYVFHLEH	LTEYVFHLEH	22686.8481	24	5	15	24.87	187	10	Yes	Kwok SF, Solano R, Tsuge T, Chamovitz DA, Ecker JR, Matsui M, et al. Arabidopsis homologs of a c-Jun coactivator are present both in monomeric form and in the COP9 complex, and their abundance is differentially affected by the pleiotropic cop/det/fus mutations. Plant Cell. 1998;10:1779–90; Fu H, Reis N, Lee Y, Glickman MH, Vierstra RD. Subunit interaction maps for the regulatory particle of the 2…	0.31
APEX-GmCSN5	CSN8	COP9 signalosome complex subunit 8	AT4G14110	P43255	2069.1280	XP_016443486.1	COP9 signalosome complex subunit 8-like	3	LTEYVFHLEH	LTEYVFHLEH	22686.8481	16	1	15	5.08	187	10	Yes	Kwok SF, Solano R, Tsuge T, Chamovitz DA, Ecker JR, Matsui M, et al. Arabidopsis homologs of a c-Jun coactivator are present both in monomeric form and in the COP9 complex, and their abundance is differentially affected by the pleiotropic cop/det/fus mutations. Plant Cell. 1998;10:1779–90; Fu H, Reis N, Lee Y, Glickman MH, Vierstra RD. Subunit interaction maps for the regulatory particle of the 2…	0.31
APEX-GmCSN5	CSN8	COP9 signalosome complex subunit 8	AT4G14110	P43255	1563.5880	XP_016443486.1	COP9 signalosome complex subunit 8-like	3	LTEYVFHLEH	LTEYVFHLEH	22686.8481	21	4	15	28.93	187	10	Yes	Kwok SF, Solano R, Tsuge T, Chamovitz DA, Ecker JR, Matsui M, et al. Arabidopsis homologs of a c-Jun coactivator are present both in monomeric form and in the COP9 complex, and their abundance is differentially affected by the pleiotropic cop/det/fus mutations. Plant Cell. 1998;10:1779–90; Fu H, Reis N, Lee Y, Glickman MH, Vierstra RD. Subunit interaction maps for the regulatory particle of the 2…	0.31
APEX-GmCSN5	CSN8	COP9 signalosome complex subunit 8	AT4G14110	P43255	1563.5880	XP_016443486.1	COP9 signalosome complex subunit 8-like	3	MDTSLLNEALASK	MDTSLLNEALASK	22686.8481	21	4	15	28.93	0	13	Yes	Kwok SF, Solano R, Tsuge T, Chamovitz DA, Ecker JR, Matsui M, et al. Arabidopsis homologs of a c-Jun coactivator are present both in monomeric form and in the COP9 complex, and their abundance is differentially affected by the pleiotropic cop/det/fus mutations. Plant Cell. 1998;10:1779–90; Fu H, Reis N, Lee Y, Glickman MH, Vierstra RD. Subunit interaction maps for the regulatory particle of the 2…	0.31
APEX-GmCSN5	CSN8	COP9 signalosome complex subunit 8	AT4G14110	P43255	1692.1700	XP_016443486.1	COP9 signalosome complex subunit 8-like	3	MDTSLLNEALASKSYDK	MDTSLLNEALASKSYDK	22686.8481	24	5	15	24.87	0	17	Yes	Kwok SF, Solano R, Tsuge T, Chamovitz DA, Ecker JR, Matsui M, et al. Arabidopsis homologs of a c-Jun coactivator are present both in monomeric form and in the COP9 complex, and their abundance is differentially affected by the pleiotropic cop/det/fus mutations. Plant Cell. 1998;10:1779–90; Fu H, Reis N, Lee Y, Glickman MH, Vierstra RD. Subunit interaction maps for the regulatory particle of the 2…	0.31
APEX-GmCSN5	CSN8	COP9 signalosome complex subunit 8	AT4G14110	P43255	1563.5880	XP_016443486.1	COP9 signalosome complex subunit 8-like	3	MDTSLLNEALASKSYDK	MDTSLLNEALASKSYDK	22686.8481	21	4	15	28.93	0	17	Yes	Kwok SF, Solano R, Tsuge T, Chamovitz DA, Ecker JR, Matsui M, et al. Arabidopsis homologs of a c-Jun coactivator are present both in monomeric form and in the COP9 complex, and their abundance is differentially affected by the pleiotropic cop/det/fus mutations. Plant Cell. 1998;10:1779–90; Fu H, Reis N, Lee Y, Glickman MH, Vierstra RD. Subunit interaction maps for the regulatory particle of the 2…	0.31
APEX-GmCSN5	DUF1218	DUF1218; Protein of unknown function	AT2G32280	Q9ZV57	634.9520	XP_016493196.1	uncharacterized protein LOC107812564	1	EPSHDAFVLGVAATCLLAIAHVLANLLGGCSVCATDDIKK	EPSHDAFVLGVAATCLLAIAHVLANLLGGCSVCATDDIKK	30009.8939	7	5	23	29.17	174	61	No
APEX-GmCSN5	EF1A4	Elongation factor 1-alpha 4	AT5G60390	Q8GTY0	299.7447	XP_016509790.1	Elongation factor 1-alpha-like	1	IGGIGTVPVGR	IGGIGTVPVGR	49664.3427	12	4	43	7.61	243	11	Yes	Bennett EJ, Rush J, Gygi SP, Harper JW. Dynamics of Cullin-RING ubiquitin ligase network revealed by systematic quantitative proteomics. Cell. 2010;143:951–65.	0.76
APEX-GmCSN5	EF1A4	Elongation factor 1-alpha 4	AT5G60390	Q8GTY0	273.0149	XP_016509790.1	Elongation factor 1-alpha-like	1	IGGIGTVPVGR	IGGIGTVPVGR	13753.9016	8	2	14	22.95	96	11	Yes	Bennett EJ, Rush J, Gygi SP, Harper JW. Dynamics of Cullin-RING ubiquitin ligase network revealed by systematic quantitative proteomics. Cell. 2010;143:951–65.	0.76
APEX-GmCSN5	ENO2	Enolaseid; Bifunctional enolase 2 / transcription activator	AT2G36530	P25696	448.1653	XP_016469751.1	Enolase-like	1	AAVPSGASTGIYEALELR	AAVPSGASTGIYEALELR	48146.6509	16	7	33	21.85	34	18	Yes	Bennett EJ, Rush J, Gygi SP, Harper JW. Dynamics of Cullin-RING ubiquitin ligase network revealed by systematic quantitative proteomics. Cell. 2010;143:951–65.	0.72
APEX-GmCSN5	ENO2	Enolaseid; Bifunctional enolase 2 / transcription activator	AT2G36530	P25696	448.1653	XP_016469751.1	Enolase-like	1	AAVPSGASTGIYEALELRDGGSEYLGK	AAVPSGASTGIYEALELRDGGSEYLGK	48146.6509	16	7	33	21.85	34	27	Yes	Bennett EJ, Rush J, Gygi SP, Harper JW. Dynamics of Cullin-RING ubiquitin ligase network revealed by systematic quantitative proteomics. Cell. 2010;143:951–65.	0.72
APEX-GmCSN5	ENO2	Enolaseid; Bifunctional enolase 2 / transcription activator	AT2G36530	P25696	448.1653	XP_016469751.1	Enolase-like	1	IEEELGSDAVYAGASFR	IEEELGSDAVYAGASFR	48146.6509	16	7	33	21.85	421	17	Yes	Bennett EJ, Rush J, Gygi SP, Harper JW. Dynamics of Cullin-RING ubiquitin ligase network revealed by systematic quantitative proteomics. Cell. 2010;143:951–65.	0.72
APEX-GmCSN5	ENO2	Enolaseid; Bifunctional enolase 2 / transcription activator	AT2G36530	P25696	448.1653	XP_016469751.1	Enolase-like	1	SGETEDTFIADLAVGLSTGQIK	SGETEDTFIADLAVGLSTGQIK	48146.6509	16	7	33	21.85	381	22	Yes	Bennett EJ, Rush J, Gygi SP, Harper JW. Dynamics of Cullin-RING ubiquitin ligase network revealed by systematic quantitative proteomics. Cell. 2010;143:951–65.	0.72
APEX-GmCSN5	ENO2	Enolaseid; Bifunctional enolase 2 / transcription activator	AT2G36530	P25696	448.1653	XP_016469751.1	Enolase-like	1	TFVSEYPIVSIEDPFDQDDWETYAK	TFVSEYPIVSIEDPFDQDDWETYAK	48146.6509	16	7	33	21.85	288	25	Yes	Bennett EJ, Rush J, Gygi SP, Harper JW. Dynamics of Cullin-RING ubiquitin ligase network revealed by systematic quantitative proteomics. Cell. 2010;143:951–65.	0.72
APEX-GmCSN5	FAB6	Fructose-bisphosphate aldolase 6, cytosolic	AT2G36460	Q9SJQ9	319.0686	XP_016457940.1	Fructose-biphosphate aldolase cytoplasmic isozyme-like	2	GILAADESTGTIGKR	GILAADESTGTIGKR	38910.1754	19	6	26	17.88	24	15	No
APEX-GmCSN5	FAB6	Fructose-bisphosphate aldolase 6, cytosolic	AT2G36460	Q9SJQ9	261.8378	XP_016457940.1	Fructose-biphosphate aldolase cytoplasmic isozyme-like	2	GILAADESTGTIGKR	GILAADESTGTIGKR	38849.0422	19	5	27	14.53	24	15	No
APEX-GmCSN5	FAB6	Fructose-bisphosphate aldolase 6, cytosolic	AT2G36460	Q9SJQ9	261.8378	XP_016457940.1	Fructose-biphosphate aldolase cytoplasmic isozyme-like	2	GILAADESTGTIGKR	GILAADESTGTIGKR	38906.1376	19	5	28	14.53	24	15	No
APEX-GmCSN5	FAB6	Fructose-bisphosphate aldolase 6, cytosolic	AT2G36460	Q9SJQ9	261.8378	XP_016457940.1	Fructose-biphosphate aldolase cytoplasmic isozyme-like	2	GILAADESTGTIGKR	GILAADESTGTIGKR	38906.1376	19	5	28	14.53	24	15	No
APEX-GmCSN5	FAB6	Fructose-bisphosphate aldolase 6, cytosolic	AT2G36460	Q9SJQ9	561.2617	XP_016457940.1	Fructose-biphosphate aldolase cytoplasmic isozyme-like	2	GILAADESTGTIGKR	GILAADESTGTIGKR	38906.1376	23	6	28	18.99	24	15	No
APEX-GmCSN5	FAB6	Fructose-bisphosphate aldolase 6, cytosolic	AT2G36460	Q9SJQ9	319.0686	XP_016457940.1	Fructose-biphosphate aldolase cytoplasmic isozyme-like	2	GTVELPGTDGETTTQGLDGLAER	GTVELPGTDGETTTQGLDGLAER	38910.1754	19	6	26	17.88	106	23	No
APEX-GmCSN5	FAB6	Fructose-bisphosphate aldolase 6, cytosolic	AT2G36460	Q9SJQ9	261.8378	XP_016457940.1	Fructose-biphosphate aldolase cytoplasmic isozyme-like	2	VAPEVIAEYTIR	VAPEVIAEYTIR	38849.0422	19	5	27	14.53	237	12	No
APEX-GmCSN5	FAB6	Fructose-bisphosphate aldolase 6, cytosolic	AT2G36460	Q9SJQ9	261.8378	XP_016457940.1	Fructose-biphosphate aldolase cytoplasmic isozyme-like	2	VAPEVIAEYTIR	VAPEVIAEYTIR	38906.1376	19	5	28	14.53	237	12	No
APEX-GmCSN5	FAB6	Fructose-bisphosphate aldolase 6, cytosolic	AT2G36460	Q9SJQ9	561.2617	XP_016457940.1	Fructose-biphosphate aldolase cytoplasmic isozyme-like	2	VAPEVIAEYTIR	VAPEVIAEYTIR	38906.1376	23	6	28	18.99	237	12	No
APEX-GmCSN5	GAPC1	Glyceraldehyde-3-phosphate dehydrogenase 1	AT3G04120	P25858	682.5270	XP_016498743.1	Glyceraldehyde-3-phosphate dehydrogenase, cytosolic	3	AASFNIIPSSTGAAK	AASFNIIPSSTGAAK	35867.9519	24	7	27	34.45	205	15	Yes	Bennett EJ, Rush J, Gygi SP, Harper JW. Dynamics of Cullin-RING ubiquitin ligase network revealed by systematic quantitative proteomics. Cell. 2010;143:951–65.	0.68
APEX-GmCSN5	GAPC1	Glyceraldehyde-3-phosphate dehydrogenase 1	AT3G04120	P25858	674.5390	XP_016498743.1	Glyceraldehyde-3-phosphate dehydrogenase, cytsolic	3	AASFNIIPSSTGAAK	AASFNIIPSSTGAAK	22844.3851	27	4	18	20.10	74	15	Yes	Bennett EJ, Rush J, Gygi SP, Harper JW. Dynamics of Cullin-RING ubiquitin ligase network revealed by systematic quantitative proteomics. Cell. 2010;143:951–65.	0.68
APEX-GmCSN5	GAPC1	Glyceraldehyde-3-phosphate dehydrogenase 1	AT3G04120	P25858	786.3895	XP_016498743.1	Glyceraldehyde-3-phosphate dehydrogenase, cytsolic	3	AASFNIIPSSTGAAK	AASFNIIPSSTGAAK	35867.9519	34	6	27	24.39	205	15	Yes	Bennett EJ, Rush J, Gygi SP, Harper JW. Dynamics of Cullin-RING ubiquitin ligase network revealed by systematic quantitative proteomics. Cell. 2010;143:951–65.	0.68
APEX-GmCSN5	GAPC1	Glyceraldehyde-3-phosphate dehydrogenase 1	AT3G04120	P25858	736.3880	XP_016498743.1	Glyceraldehyde-3-phosphate dehydrogenase, cytsolic	3	AASFNIIPSSTGAAK	AASFNIIPSSTGAAK	35867.9519	30	8	27	33.23	205	15	Yes	Bennett EJ, Rush J, Gygi SP, Harper JW. Dynamics of Cullin-RING ubiquitin ligase network revealed by systematic quantitative proteomics. Cell. 2010;143:951–65.	0.68
APEX-GmCSN5	GAPC1	Glyceraldehyde-3-phosphate dehydrogenase 1	AT3G04120	P25858	736.3880	XP_016498743.1	Glyceraldehyde-3-phosphate dehydrogenase, cytsolic	3	DAPMFVVGVNEK	DAPMFVVGVNEK	35867.9519	30	8	27	33.23	131	12	Yes	Bennett EJ, Rush J, Gygi SP, Harper JW. Dynamics of Cullin-RING ubiquitin ligase network revealed by systematic quantitative proteomics. Cell. 2010;143:951–65.	0.68
APEX-GmCSN5	GAPC1	Glyceraldehyde-3-phosphate dehydrogenase 1	AT3G04120	P25858	682.5270	XP_016498743.1	Glyceraldehyde-3-phosphate dehydrogenase, cytosolic	3	DDVELVAVNDPFISTDYMTYMFK	DDVELVAVNDPFISTDYMTYMFK	35867.9519	24	7	27	34.45	28	23	Yes	Bennett EJ, Rush J, Gygi SP, Harper JW. Dynamics of Cullin-RING ubiquitin ligase network revealed by systematic quantitative proteomics. Cell. 2010;143:951–65.	0.68
APEX-GmCSN5	GAPC1	Glyceraldehyde-3-phosphate dehydrogenase 1	AT3G04120	P25858	786.3895	XP_016498743.1	Glyceraldehyde-3-phosphate dehydrogenase, cytsolic	3	DDVELVAVNDPFISTDYMTYMFK	DDVELVAVNDPFISTDYMTYMFK	35867.9519	34	6	27	24.39	28	23	Yes	Bennett EJ, Rush J, Gygi SP, Harper JW. Dynamics of Cullin-RING ubiquitin ligase network revealed by systematic quantitative proteomics. Cell. 2010;143:951–65.	0.68
APEX-GmCSN5	GAPC1	Glyceraldehyde-3-phosphate dehydrogenase 1	AT3G04120	P25858	674.5390	XP_016498743.1	Glyceraldehyde-3-phosphate dehydrogenase, cytsolic	3	FDAK	SSIFDAK	22844.3851	27	4	18	20.10	168	4	Yes	Bennett EJ, Rush J, Gygi SP, Harper JW. Dynamics of Cullin-RING ubiquitin ligase network revealed by systematic quantitative proteomics. Cell. 2010;143:951–65.	0.68
APEX-GmCSN5	GAPC1	Glyceraldehyde-3-phosphate dehydrogenase 1	AT3G04120	P25858	786.3895	XP_016498743.1	Glyceraldehyde-3-phosphate dehydrogenase, cytsolic	3	FDAK	SSIFDAK	35867.9519	34	6	27	24.39	299	4	Yes	Bennett EJ, Rush J, Gygi SP, Harper JW. Dynamics of Cullin-RING ubiquitin ligase network revealed by systematic quantitative proteomics. Cell. 2010;143:951–65.	0.68
APEX-GmCSN5	GAPC1	Glyceraldehyde-3-phosphate dehydrogenase 1	AT3G04120	P25858	682.5270	XP_016498743.1	Glyceraldehyde-3-phosphate dehydrogenase, cytosolic	3	GILGFTEDDVVSTDFVGDSR	GILGFTEDDVVSTDFVGDSR	35867.9519	24	7	27	34.45	276	20	Yes	Bennett EJ, Rush J, Gygi SP, Harper JW. Dynamics of Cullin-RING ubiquitin ligase network revealed by systematic quantitative proteomics. Cell. 2010;143:951–65.	0.68
APEX-GmCSN5	GAPC1	Glyceraldehyde-3-phosphate dehydrogenase 1	AT3G04120	P25858	736.3880	XP_016498743.1	Glyceraldehyde-3-phosphate dehydrogenase, cytsolic	3	GILGFTEDDVVSTDFVGDSR	GILGFTEDDVVSTDFVGDSR	35867.9519	30	8	27	33.23	276	20	Yes	Bennett EJ, Rush J, Gygi SP, Harper JW. Dynamics of Cullin-RING ubiquitin ligase network revealed by systematic quantitative proteomics. Cell. 2010;143:951–65.	0.68
APEX-GmCSN5	GAPC1	Glyceraldehyde-3-phosphate dehydrogenase 1	AT3G04120	P25858	786.3895	XP_016498743.1	Glyceraldehyde-3-phosphate dehydrogenase, cytsolic	3	LFGEK	TLLFGEK	35867.9519	34	6	27	24.39	72	5	Yes	Bennett EJ, Rush J, Gygi SP, Harper JW. Dynamics of Cullin-RING ubiquitin ligase network revealed by systematic quantitative proteomics. Cell. 2010;143:951–65.	0.68
APEX-GmCSN5	GAPC1	Glyceraldehyde-3-phosphate dehydrogenase 1	AT3G04120	P25858	682.5270	XP_016498743.1	Glyceraldehyde-3-phosphate dehydrogenase, cytosolic	3	LVSWYDNEWGYSSR	LVSWYDNEWGYSSR	35867.9519	24	7	27	34.45	314	14	Yes	Bennett EJ, Rush J, Gygi SP, Harper JW. Dynamics of Cullin-RING ubiquitin ligase network revealed by systematic quantitative proteomics. Cell. 2010;143:951–65.	0.68
APEX-GmCSN5	GAPC1	Glyceraldehyde-3-phosphate dehydrogenase 1	AT3G04120	P25858	786.3895	XP_016498743.1	Glyceraldehyde-3-phosphate dehydrogenase, cytsolic	3	LVSWYDNEWGYSSR	LVSWYDNEWGYSSR	35867.9519	34	6	27	24.39	314	14	Yes	Bennett EJ, Rush J, Gygi SP, Harper JW. Dynamics of Cullin-RING ubiquitin ligase network revealed by systematic quantitative proteomics. Cell. 2010;143:951–65.	0.68
APEX-GmCSN5	GAPC1	Glyceraldehyde-3-phosphate dehydrogenase 1	AT3G04120	P25858	682.5270	XP_016498743.1	Glyceraldehyde-3-phosphate dehydrogenase, cytosolic	3	NPEEIPWAEAGADFVVESTGVFTDKDK	NPEEIPWAEAGADFVVESTGVFTDKDK	35867.9519	24	7	27	34.45	85	27	Yes	Bennett EJ, Rush J, Gygi SP, Harper JW. Dynamics of Cullin-RING ubiquitin ligase network revealed by systematic quantitative proteomics. Cell. 2010;143:951–65.	0.68
APEX-GmCSN5	GAPC1	Glyceraldehyde-3-phosphate dehydrogenase 1	AT3G04120	P25858	736.3880	XP_016498743.1	Glyceraldehyde-3-phosphate dehydrogenase, cytsolic	3	NPEEIPWAEAGADFVVESTGVFTDKDK	NPEEIPWAEAGADFVVESTGVFTDKDK	35867.9519	30	8	27	33.23	85	27	Yes	Bennett EJ, Rush J, Gygi SP, Harper JW. Dynamics of Cullin-RING ubiquitin ligase network revealed by systematic quantitative proteomics. Cell. 2010;143:951–65.	0.68
APEX-GmCSN5	GAPC1	Glyceraldehyde-3-phosphate dehydrogenase 1	AT3G04120	P25858	682.5270	XP_016498743.1	Glyceraldehyde-3-phosphate dehydrogenase, cytosolic	3	SSIFDAK	SSIFDAK	35867.9519	24	7	27	34.45	296	7	Yes	Bennett EJ, Rush J, Gygi SP, Harper JW. Dynamics of Cullin-RING ubiquitin ligase network revealed by systematic quantitative proteomics. Cell. 2010;143:951–65.	0.68
APEX-GmCSN5	GAPC1	Glyceraldehyde-3-phosphate dehydrogenase 1	AT3G04120	P25858	674.5390	XP_016498743.1	Glyceraldehyde-3-phosphate dehydrogenase, cytsolic	3	SSIFDAK	SSIFDAK	22844.3851	27	4	18	20.10	165	7	Yes	Bennett EJ, Rush J, Gygi SP, Harper JW. Dynamics of Cullin-RING ubiquitin ligase network revealed by systematic quantitative proteomics. Cell. 2010;143:951–65.	0.68
APEX-GmCSN5	GAPC1	Glyceraldehyde-3-phosphate dehydrogenase 1	AT3G04120	P25858	786.3895	XP_016498743.1	Glyceraldehyde-3-phosphate dehydrogenase, cytsolic	3	SSIFDAK	SSIFDAK	35867.9519	34	6	27	24.39	296	7	Yes	Bennett EJ, Rush J, Gygi SP, Harper JW. Dynamics of Cullin-RING ubiquitin ligase network revealed by systematic quantitative proteomics. Cell. 2010;143:951–65.	0.68
APEX-GmCSN5	GAPC1	Glyceraldehyde-3-phosphate dehydrogenase 1	AT3G04120	P25858	682.5270	XP_016498743.1	Glyceraldehyde-3-phosphate dehydrogenase, cytosolic	3	TLLFGEK	TLLFGEK	35867.9519	24	7	27	34.45	70	7	Yes	Bennett EJ, Rush J, Gygi SP, Harper JW. Dynamics of Cullin-RING ubiquitin ligase network revealed by systematic quantitative proteomics. Cell. 2010;143:951–65.	0.68
APEX-GmCSN5	GAPC1	Glyceraldehyde-3-phosphate dehydrogenase 1	AT3G04120	P25858	786.3895	XP_016498743.1	Glyceraldehyde-3-phosphate dehydrogenase, cytsolic	3	TLLFGEK	TLLFGEK	35867.9519	34	6	27	24.39	70	7	Yes	Bennett EJ, Rush J, Gygi SP, Harper JW. Dynamics of Cullin-RING ubiquitin ligase network revealed by systematic quantitative proteomics. Cell. 2010;143:951–65.	0.68
APEX-GmCSN5	GAPC1	Glyceraldehyde-3-phosphate dehydrogenase 1	AT3G04120	P25858	674.5390	XP_016498743.1	Glyceraldehyde-3-phosphate dehydrogenase, cytsolic	3	VPTVDVSVVDLTVR	VPTVDVSVVDLTVR	22844.3851	27	4	18	20.10	108	14	Yes	Bennett EJ, Rush J, Gygi SP, Harper JW. Dynamics of Cullin-RING ubiquitin ligase network revealed by systematic quantitative proteomics. Cell. 2010;143:951–65.	0.68
APEX-GmCSN5	GAPC1	Glyceraldehyde-3-phosphate dehydrogenase 1	AT3G04120	P25858	786.3895	XP_016498743.1	Glyceraldehyde-3-phosphate dehydrogenase, cytsolic	3	VPTVDVSVVDLTVR	VPTVDVSVVDLTVR	35867.9519	34	6	27	24.39	239	14	Yes	Bennett EJ, Rush J, Gygi SP, Harper JW. Dynamics of Cullin-RING ubiquitin ligase network revealed by systematic quantitative proteomics. Cell. 2010;143:951–65.	0.68
APEX-GmCSN5	GAPC1	Glyceraldehyde-3-phosphate dehydrogenase 1	AT3G04120	P25858	674.5390	XP_016498743.1	Glyceraldehyde-3-phosphate dehydrogenase, cytsolic	3	VVDLIK	VVDLIK	22844.3851	27	4	18	20.10	197	6	Yes	Bennett EJ, Rush J, Gygi SP, Harper JW. Dynamics of Cullin-RING ubiquitin ligase network revealed by systematic quantitative proteomics. Cell. 2010;143:951–65.	0.68
APEX-GmCSN5	GAPC2	Glyceraldehyde-3-phosphate dehydrogenase 2	AT1G13440	Q9FX54	224.6268	ALA62374.1	Glyceraldehyde dehydrogenase 2, cytosolic	3	AASFNIIPSSTGAAK	AASFNIIPSSTGAAK	36839.2067	12	3	28	8.61	202	15	Yes	Bennett EJ, Rush J, Gygi SP, Harper JW. Dynamics of Cullin-RING ubiquitin ligase network revealed by systematic quantitative proteomics. Cell. 2010;143:951–65.	0.68
APEX-GmCSN5	GAPC2	Glyceraldehyde-3-phosphate dehydrogenase 2	AT1G13440	Q56WJ4	751.7170	ALA62374.1	Glyceraldehyde dehydrogenase 2, cytosolic	3	AASFNIIPSSTGAAK	AASFNIIPSSTGAAK	36816.1260	35	7	28	24.33	202	15	Yes	Bennett EJ, Rush J, Gygi SP, Harper JW. Dynamics of Cullin-RING ubiquitin ligase network revealed by systematic quantitative proteomics. Cell. 2010;143:951–65.	0.68
APEX-GmCSN5	GAPC2	Glyceraldehyde-3-phosphate dehydrogenase 2	AT1G13440	Q56WJ4	751.7170	ALA62374.1	Glyceraldehyde dehydrogenase 2, cytosolic	3	AVTVFGFR	AVTVFGFR	36816.1260	35	7	28	24.33	74	8	Yes	Bennett EJ, Rush J, Gygi SP, Harper JW. Dynamics of Cullin-RING ubiquitin ligase network revealed by systematic quantitative proteomics. Cell. 2010;143:951–65.	0.68
APEX-GmCSN5	GAPC2	Glyceraldehyde-3-phosphate dehydrogenase 2	AT1G13440	Q56WJ4	496.0911	ALA62374.1	Glyceraldehyde dehydrogenase 2, cytosolic	3	DAPMFVVGVNEK	DAPMFVVGVNEK	36751.1833	30	7	27	29.97	128	12	Yes	Bennett EJ, Rush J, Gygi SP, Harper JW. Dynamics of Cullin-RING ubiquitin ligase network revealed by systematic quantitative proteomics. Cell. 2010;143:951–65.	0.68
APEX-GmCSN5	GAPC2	Glyceraldehyde-3-phosphate dehydrogenase 2	AT1G13440	Q56WJ4	751.7170	ALA62374.1	Glyceraldehyde dehydrogenase 2, cytosolic	3	FDAK	SSIFDAK	36816.1260	35	7	28	24.33	296	4	Yes	Bennett EJ, Rush J, Gygi SP, Harper JW. Dynamics of Cullin-RING ubiquitin ligase network revealed by systematic quantitative proteomics. Cell. 2010;143:951–65.	0.68
APEX-GmCSN5	GAPC2	Glyceraldehyde-3-phosphate dehydrogenase 2	AT1G13440	Q56WJ4	496.0911	ALA62374.1	Glyceraldehyde dehydrogenase 2, cytosolic	3	GILGYTEDDVVSTDFVGDNR	GILGYTEDDVVSTDFVGDNR	36751.1833	30	7	27	29.97	273	20	Yes	Bennett EJ, Rush J, Gygi SP, Harper JW. Dynamics of Cullin-RING ubiquitin ligase network revealed by systematic quantitative proteomics. Cell. 2010;143:951–65.	0.68
APEX-GmCSN5	GAPC2	Glyceraldehyde-3-phosphate dehydrogenase 2	AT1G13440	Q56WJ4	496.0911	ALA62374.1	Glyceraldehyde dehydrogenase 2, cytosolic	3	HMASVQ	HMASVQ	36751.1833	30	7	27	29.97	331	6	Yes	Bennett EJ, Rush J, Gygi SP, Harper JW. Dynamics of Cullin-RING ubiquitin ligase network revealed by systematic quantitative proteomics. Cell. 2010;143:951–65.	0.68
APEX-GmCSN5	GAPC2	Glyceraldehyde-3-phosphate dehydrogenase 2	AT1G13440	Q56WJ4	751.7170	ALA62374.1	Glyceraldehyde dehydrogenase 2, cytosolic	3	LFGEK	TLLFGEK	36816.1260	35	7	28	24.33	69	5	Yes	Bennett EJ, Rush J, Gygi SP, Harper JW. Dynamics of Cullin-RING ubiquitin ligase network revealed by systematic quantitative proteomics. Cell. 2010;143:951–65.	0.68
APEX-GmCSN5	GAPC2	Glyceraldehyde-3-phosphate dehydrogenase 2	AT1G13440	Q9FX54	224.6268	ALA62374.1	Glyceraldehyde dehydrogenase 2, cytosolic	3	SSIFDAK	SSIFDAK	36839.2067	12	3	28	8.61	293	7	Yes	Bennett EJ, Rush J, Gygi SP, Harper JW. Dynamics of Cullin-RING ubiquitin ligase network revealed by systematic quantitative proteomics. Cell. 2010;143:951–65.	0.68
APEX-GmCSN5	GAPC2	Glyceraldehyde-3-phosphate dehydrogenase 2	AT1G13440	Q56WJ4	751.7170	ALA62374.1	Glyceraldehyde dehydrogenase 2, cytosolic	3	SSIFDAK	SSIFDAK	36816.1260	35	7	28	24.33	293	7	Yes	Bennett EJ, Rush J, Gygi SP, Harper JW. Dynamics of Cullin-RING ubiquitin ligase network revealed by systematic quantitative proteomics. Cell. 2010;143:951–65.	0.68
APEX-GmCSN5	GAPC2	Glyceraldehyde-3-phosphate dehydrogenase 2	AT1G13440	Q9FX54	224.6268	ALA62374.1	Glyceraldehyde dehydrogenase 2, cytosolic	3	TLLFGEK	TLLFGEK	36839.2067	12	3	28	8.61	67	7	Yes	Bennett EJ, Rush J, Gygi SP, Harper JW. Dynamics of Cullin-RING ubiquitin ligase network revealed by systematic quantitative proteomics. Cell. 2010;143:951–65.	0.68
APEX-GmCSN5	GAPC2	Glyceraldehyde-3-phosphate dehydrogenase 2	AT1G13440	Q56WJ4	751.7170	ALA62374.1	Glyceraldehyde dehydrogenase 2, cytosolic	3	TLLFGEK	TLLFGEK	36816.1260	35	7	28	24.33	67	7	Yes	Bennett EJ, Rush J, Gygi SP, Harper JW. Dynamics of Cullin-RING ubiquitin ligase network revealed by systematic quantitative proteomics. Cell. 2010;143:951–65.	0.68
APEX-GmCSN5	GAPC2	Glyceraldehyde-3-phosphate dehydrogenase 2	AT1G13440	Q56WJ4	751.7170	ALA62374.1	Glyceraldehyde dehydrogenase 2, cytosolic	3	VPTVDVSVVDLTVR	VPTVDVSVVDLTVR	36816.1260	35	7	28	24.33	236	14	Yes	Bennett EJ, Rush J, Gygi SP, Harper JW. Dynamics of Cullin-RING ubiquitin ligase network revealed by systematic quantitative proteomics. Cell. 2010;143:951–65.	0.68
APEX-GmCSN5	GAPC2	Glyceraldehyde-3-phosphate dehydrogenase 2	AT1G13440	Q56WJ4	751.7170	ALA62374.1	Glyceraldehyde dehydrogenase 2, cytosolic	3	VVDLIK	VVDLIK	36816.1260	35	7	28	24.33	325	6	Yes	Bennett EJ, Rush J, Gygi SP, Harper JW. Dynamics of Cullin-RING ubiquitin ligase network revealed by systematic quantitative proteomics. Cell. 2010;143:951–65.	0.68
APEX-GmCSN5	HDC1	Uncharacterized protein At5g08450	AT5G08450	Q8RWV9	402.7526	XP_0164479825.1	Uncharacterized protein LOC107801072	1	ERDTDLEGEKPEKPGTHHDKESEGEAMDTEGGGER	ERDTDLEGEKPEKPGTHHDKESEGEAMDTEGGGER	52742.6315	15	4	92	16.74	359	35	No
APEX-GmCSN5	HSC70-1	Heat shock cognate protein 70-1	AT5G02500	P22953	700.5901	XP_016443120.1	Heat shock cognate 70 kDa protein 2-like	3	DAGVISGLNVMR	DAGVISGLNVMR	22336.5341	20	6	17	35.27	163	12	Yes	Bennett EJ, Rush J, Gygi SP, Harper JW. Dynamics of Cullin-RING ubiquitin ligase network revealed by systematic quantitative proteomics. Cell. 2010;143:951–65.	0.78
APEX-GmCSN5	HSC70-1	Heat shock cognate protein 70-1	AT5G02500	P22953	700.5901	XP_016443120.1	Heat shock cognate 70 kDa protein 2-like	3	IINEPTAAAIAYGLDK	IINEPTAAAIAYGLDK	22336.5341	20	6	17	35.27	175	16	Yes	Bennett EJ, Rush J, Gygi SP, Harper JW. Dynamics of Cullin-RING ubiquitin ligase network revealed by systematic quantitative proteomics. Cell. 2010;143:951–65.	0.78
APEX-GmCSN5	HSC70-1	Heat shock cognate protein 70-1	AT5G02500	P22953	676.4195	XP_016443120.1	Heat shock cognate 70 kDa protein 2-like	3	IINEPTAAAIAYGLDK	IINEPTAAAIAYGLDK	71365.7545	49	12	52	21.76	175	16	Yes	Bennett EJ, Rush J, Gygi SP, Harper JW. Dynamics of Cullin-RING ubiquitin ligase network revealed by systematic quantitative proteomics. Cell. 2010;143:951–65.	0.78
APEX-GmCSN5	HSC70-1	Heat shock cognate protein 70-1	AT5G02500	P22953	676.4195	XP_016443120.1	Heat shock cognate 70 kDa protein 2-like	3	IINEPTAAAIAYGLDK	IINEPTAAAIAYGLDK	71412.7679	49	12	52	21.76	175	16	Yes	Bennett EJ, Rush J, Gygi SP, Harper JW. Dynamics of Cullin-RING ubiquitin ligase network revealed by systematic quantitative proteomics. Cell. 2010;143:951–65.	0.78
APEX-GmCSN5	HSC70-1	Heat shock cognate protein 70-1	AT5G02500	P22953	700.5901	XP_016443120.1	Heat shock cognate 70 kDa protein 2-like	3	IINEPTAAAIAYGLDKK	IINEPTAAAIAYGLDKK	22336.5341	20	6	17	35.27	175	17	Yes	Bennett EJ, Rush J, Gygi SP, Harper JW. Dynamics of Cullin-RING ubiquitin ligase network revealed by systematic quantitative proteomics. Cell. 2010;143:951–65.	0.78
APEX-GmCSN5	HSC70-1	Heat shock cognate protein 70-1	AT5G02500	P22953	676.4195	XP_016443120.1	Heat shock cognate 70 kDa protein 2-like	3	IINEPTAAAIAYGLDKK	IINEPTAAAIAYGLDKK	71365.7545	49	12	52	21.76	175	17	Yes	Bennett EJ, Rush J, Gygi SP, Harper JW. Dynamics of Cullin-RING ubiquitin ligase network revealed by systematic quantitative proteomics. Cell. 2010;143:951–65.	0.78
APEX-GmCSN5	HSC70-1	Heat shock cognate protein 70-1	AT5G02500	P22953	676.4195	XP_016443120.1	Heat shock cognate 70 kDa protein 2-like	3	IINEPTAAAIAYGLDKK	IINEPTAAAIAYGLDKK	71412.7679	49	12	52	21.76	175	17	Yes	Bennett EJ, Rush J, Gygi SP, Harper JW. Dynamics of Cullin-RING ubiquitin ligase network revealed by systematic quantitative proteomics. Cell. 2010;143:951–65.	0.78
APEX-GmCSN5	HSC70-1	Heat shock cognate protein 70-1	AT5G02500	P22953	676.4195	XP_016443120.1	Heat shock cognate 70 kDa protein 2-like	3	NALENYAYNMR	NALENYAYNMR	71365.7545	49	12	52	21.76	545	11	Yes	Bennett EJ, Rush J, Gygi SP, Harper JW. Dynamics of Cullin-RING ubiquitin ligase network revealed by systematic quantitative proteomics. Cell. 2010;143:951–65.	0.78
APEX-GmCSN5	HSC70-1	Heat shock cognate protein 70-1	AT5G02500	P22953	676.4195	XP_016443120.1	Heat shock cognate 70 kDa protein 2-like	3	NALENYAYNMR	NALENYAYNMR	71412.7679	49	12	52	21.76	545	11	Yes	Bennett EJ, Rush J, Gygi SP, Harper JW. Dynamics of Cullin-RING ubiquitin ligase network revealed by systematic quantitative proteomics. Cell. 2010;143:951–65.	0.78
APEX-GmCSN5	HSC70-1	Heat shock cognate protein 70-1	AT5G02500	P22953	352.0501	XP_016443120.1	Heat shock cognate 70 kDa protein 2-like	3	NAVVTVPAYFNDSQR	NAVVTVPAYFNDSQR	71412.7679	16	5	52	9.72	144	15	Yes	Bennett EJ, Rush J, Gygi SP, Harper JW. Dynamics of Cullin-RING ubiquitin ligase network revealed by systematic quantitative proteomics. Cell. 2010;143:951–65.	0.78
APEX-GmCSN5	HSC70-1	Heat shock cognate protein 70-1	AT5G02500	P22953	700.5901	XP_016443120.1	Heat shock cognate 70 kDa protein 2-like	3	NAVVTVPAYFNDSQR	NAVVTVPAYFNDSQR	22336.5341	20	6	17	35.27	144	15	Yes	Bennett EJ, Rush J, Gygi SP, Harper JW. Dynamics of Cullin-RING ubiquitin ligase network revealed by systematic quantitative proteomics. Cell. 2010;143:951–65.	0.78
APEX-GmCSN5	HSC70-1	Heat shock cognate protein 70-1	AT5G02500	P22953	676.4195	XP_016443120.1	Heat shock cognate 70 kDa protein 2-like	3	NAVVTVPAYFNDSQR	NAVVTVPAYFNDSQR	71365.7545	49	12	52	21.76	144	15	Yes	Bennett EJ, Rush J, Gygi SP, Harper JW. Dynamics of Cullin-RING ubiquitin ligase network revealed by systematic quantitative proteomics. Cell. 2010;143:951–65.	0.78
APEX-GmCSN5	HSC70-1	Heat shock cognate protein 70-1	AT5G02500	P22953	676.4195	XP_016443120.1	Heat shock cognate 70 kDa protein 2-like	3	NAVVTVPAYFNDSQR	NAVVTVPAYFNDSQR	71412.7679	49	12	52	21.76	144	15	Yes	Bennett EJ, Rush J, Gygi SP, Harper JW. Dynamics of Cullin-RING ubiquitin ligase network revealed by systematic quantitative proteomics. Cell. 2010;143:951–65.	0.78
APEX-GmCSN5	HSC70-1	Heat shock cognate protein 70-1	AT5G02500	P22953	391.9845	XP_016443120.1	Heat shock cognate 70 kDa protein 2-like	3	NAVVTVPAYFNDSQR	NAVVTVPAYFNDSQR	62452.3133	14	5	40	11.86	450	15	Yes	Bennett EJ, Rush J, Gygi SP, Harper JW. Dynamics of Cullin-RING ubiquitin ligase network revealed by systematic quantitative proteomics. Cell. 2010;143:951–65.	0.78
APEX-GmCSN5	HSC70-1	Heat shock cognate protein 70-1	AT5G02500	P22953	700.5901	XP_016443120.1	Heat shock cognate 70 kDa protein 2-like	3	QFSAEEISSMVLTKMK	QFSAEEISSMVLTKMK	22336.5341	20	6	17	35.27	116	16	Yes	Bennett EJ, Rush J, Gygi SP, Harper JW. Dynamics of Cullin-RING ubiquitin ligase network revealed by systematic quantitative proteomics. Cell. 2010;143:951–65.	0.78
APEX-GmCSN5	HSC70-1	Heat shock cognate protein 70-1	AT5G02500	P22953	676.4195	XP_016443120.1	Heat shock cognate 70 kDa protein 2-like	3	STVHDVVLVGGSTR	STVHDVVLVGGSTR	71365.7545	49	12	52	21.76	334	14	Yes	Bennett EJ, Rush J, Gygi SP, Harper JW. Dynamics of Cullin-RING ubiquitin ligase network revealed by systematic quantitative proteomics. Cell. 2010;143:951–65.	0.78
APEX-GmCSN5	HSC70-1	Heat shock cognate protein 70-1	AT5G02500	P22953	676.4195	XP_016443120.1	Heat shock cognate 70 kDa protein 2-like	3	STVHDVVLVGGSTR	STVHDVVLVGGSTR	71412.7679	49	12	52	21.76	334	14	Yes	Bennett EJ, Rush J, Gygi SP, Harper JW. Dynamics of Cullin-RING ubiquitin ligase network revealed by systematic quantitative proteomics. Cell. 2010;143:951–65.	0.78
APEX-GmCSN5	HSC70-1	Heat shock cognate protein 70-1	AT5G02500	P22953	676.4195	XP_016443120.1	Heat shock cognate 70 kDa protein 2-like	3	TTPSYVGFTDSER	TTPSYVGFTDSER	71365.7545	49	12	52	21.76	39	13	Yes	Bennett EJ, Rush J, Gygi SP, Harper JW. Dynamics of Cullin-RING ubiquitin ligase network revealed by systematic quantitative proteomics. Cell. 2010;143:951–65.	0.78
APEX-GmCSN5	HSC70-1	Heat shock cognate protein 70-1	AT5G02500	P22953	676.4195	XP_016443120.1	Heat shock cognate 70 kDa protein 2-like	3	TTPSYVGFTDSER	TTPSYVGFTDSER	71412.7679	49	12	52	21.76	39	13	Yes	Bennett EJ, Rush J, Gygi SP, Harper JW. Dynamics of Cullin-RING ubiquitin ligase network revealed by systematic quantitative proteomics. Cell. 2010;143:951–65.	0.78
APEX-GmCSN5	HSC70-1	Heat shock cognate protein 70-1	AT5G02500	P22953	700.5901	XP_016443120.1	Heat shock cognate 70 kDa protein 2-like	3	TTPSYVGFTDTER	TTPSYVGFTDTER	22336.5341	20	6	17	35.27	39	13	Yes	Bennett EJ, Rush J, Gygi SP, Harper JW. Dynamics of Cullin-RING ubiquitin ligase network revealed by systematic quantitative proteomics. Cell. 2010;143:951–65.	0.78
APEX-GmCSN5	HSP70-11	Mediator of RNA polymerase II transcription subunit 37f	AT5G42020	Q39043	280.0811	NP_001312029.1	Luminal-binding protein 5 precursor	2	IINEPTAAAIAYGLDK	IINEPTAAAIAYGLDK	73709.4915	8	2	65	2.55	205	16	Yes	Bennett EJ, Rush J, Gygi SP, Harper JW. Dynamics of Cullin-RING ubiquitin ligase network revealed by systematic quantitative proteomics. Cell. 2010;143:951–65.	0.7
APEX-GmCSN5	HSP70-11	Mediator of RNA polymerase II transcription subunit 37f	AT5G42020	Q39043	112.4281	NP_001312029.1	Luminal-binding protein 5 precursor	2	IINEPTAAAIAYGLDK	IINEPTAAAIAYGLDK	73639.4180	10	2	65	2.55	205	16	Yes	Bennett EJ, Rush J, Gygi SP, Harper JW. Dynamics of Cullin-RING ubiquitin ligase network revealed by systematic quantitative proteomics. Cell. 2010;143:951–65.	0.7
APEX-GmCSN5	HSP70-11	Mediator of RNA polymerase II transcription subunit 37f	AT5G42020	Q39043	280.0811	NP_001312029.1	Luminal-binding protein 5 precursor	2	IINEPTAAAIAYGLDKK	IINEPTAAAIAYGLDKK	73709.4915	8	2	65	2.55	205	17	Yes	Bennett EJ, Rush J, Gygi SP, Harper JW. Dynamics of Cullin-RING ubiquitin ligase network revealed by systematic quantitative proteomics. Cell. 2010;143:951–65.	0.78
APEX-GmCSN5	HSP70-11	Mediator of RNA polymerase II transcription subunit 37f	AT5G42020	Q39043	112.4281	NP_001312029.1	Luminal-binding protein 5 precursor	2	IINEPTAAAIAYGLDKK	IINEPTAAAIAYGLDKK	73639.4180	10	2	65	2.55	205	17	Yes	Bennett EJ, Rush J, Gygi SP, Harper JW. Dynamics of Cullin-RING ubiquitin ligase network revealed by systematic quantitative proteomics. Cell. 2010;143:951–65.	0.7
APEX-GmCSN5	HSP70-18	Heat shock 70 kDa protein 18	AT1G56410	Q9C7X7	851.1764	XP_016505186.1	Heat shock cognate 70 kDA protein-like	3	ATAGDTHLGGEDFDNR	ATAGDTHLGGEDFDNR	28108.9548	33	5	21	28.29	226	16	Yes	Bennett EJ, Rush J, Gygi SP, Harper JW. Dynamics of Cullin-RING ubiquitin ligase network revealed by systematic quantitative proteomics. Cell. 2010;143:951–65.	0.78
APEX-GmCSN5	HSP70-18	Heat shock 70 kDa protein 18	AT1G56410	Q9C7X7	910.2184	XP_016505186.1	Heat shock cognate 70 kDA protein-like	3	DAGVIAGLNVLR	DAGVIAGLNVLR	28108.9548	37	9	21	34.11	163	12	Yes	Bennett EJ, Rush J, Gygi SP, Harper JW. Dynamics of Cullin-RING ubiquitin ligase network revealed by systematic quantitative proteomics. Cell. 2010;143:951–65.	0.78
APEX-GmCSN5	HSP70-18	Heat shock 70 kDa protein 18	AT1G56410	Q9C7X7	869.7961	XP_016505186.1	Heat shock cognate 70 kDA protein-like	3	DAGVIAGLNVLR	DAGVIAGLNVLR	28108.9548	27	7	21	27.91	163	12	Yes	Bennett EJ, Rush J, Gygi SP, Harper JW. Dynamics of Cullin-RING ubiquitin ligase network revealed by systematic quantitative proteomics. Cell. 2010;143:951–65.	0.78
APEX-GmCSN5	HSP70-18	Heat shock 70 kDa protein 18	AT1G56410	Q9C7X7	851.1764	XP_016505186.1	Heat shock cognate 70 kDA protein-like	3	DAGVIAGLNVLR	DAGVIAGLNVLR	28108.9548	33	5	21	28.29	163	12	Yes	Bennett EJ, Rush J, Gygi SP, Harper JW. Dynamics of Cullin-RING ubiquitin ligase network revealed by systematic quantitative proteomics. Cell. 2010;143:951–65.	0.78
APEX-GmCSN5	HSP70-18	Heat shock 70 kDa protein 18	AT1G56410	Q9C7X7	1059.1850	XP_016505186.1	Heat shock cognate 70 kDA protein-like	3	DAGVIAGLNVLR	DAGVIAGLNVLR	28108.9548	39	8	21	41.47	163	12	Yes	Bennett EJ, Rush J, Gygi SP, Harper JW. Dynamics of Cullin-RING ubiquitin ligase network revealed by systematic quantitative proteomics. Cell. 2010;143:951–65.	0.78
APEX-GmCSN5	HSP70-18	Heat shock 70 kDa protein 18	AT1G56410	Q9C7X7	869.7961	XP_016505186.1	Heat shock cognate 70 kDA protein-like	3	FADASVQSDIK	FADASVQSDIK	28108.9548	27	7	21	27.91	80	11	Yes	Bennett EJ, Rush J, Gygi SP, Harper JW. Dynamics of Cullin-RING ubiquitin ligase network revealed by systematic quantitative proteomics. Cell. 2010;143:951–65.	0.78
APEX-GmCSN5	HSP70-18	Heat shock 70 kDa protein 18	AT1G56410	Q9C7X7	869.7961	XP_016505186.1	Heat shock cognate 70 kDA protein-like	3	IINEPTAAAIAYGLDK	IINEPTAAAIAYGLDK	28108.9548	27	7	21	27.91	175	16	Yes	Bennett EJ, Rush J, Gygi SP, Harper JW. Dynamics of Cullin-RING ubiquitin ligase network revealed by systematic quantitative proteomics. Cell. 2010;143:951–65.	0.78
APEX-GmCSN5	HSP70-18	Heat shock 70 kDa protein 18	AT1G56410	Q9C7X7	1059.1850	XP_016505186.1	Heat shock cognate 70 kDA protein-like	3	IINEPTAAAIAYGLDK	IINEPTAAAIAYGLDK	28108.9548	39	8	21	41.47	175	16	Yes	Bennett EJ, Rush J, Gygi SP, Harper JW. Dynamics of Cullin-RING ubiquitin ligase network revealed by systematic quantitative proteomics. Cell. 2010;143:951–65.	0.78
APEX-GmCSN5	HSP70-18	Heat shock 70 kDa protein 18	AT1G56410	Q9C7X7	869.7961	XP_016505186.1	Heat shock cognate 70 kDA protein-like	3	IINEPTAAAIAYGLDKK	IINEPTAAAIAYGLDKK	28108.9548	27	7	21	27.91	175	17	Yes	Bennett EJ, Rush J, Gygi SP, Harper JW. Dynamics of Cullin-RING ubiquitin ligase network revealed by systematic quantitative proteomics. Cell. 2010;143:951–65.	0.78
APEX-GmCSN5	HSP70-18	Heat shock 70 kDa protein 18	AT1G56410	Q9C7X7	851.1764	XP_016505186.1	Heat shock cognate 70 kDA protein-like	3	IINEPTAAAIAYGLDKK	IINEPTAAAIAYGLDKK	28108.9548	33	5	21	28.29	175	17	Yes	Bennett EJ, Rush J, Gygi SP, Harper JW. Dynamics of Cullin-RING ubiquitin ligase network revealed by systematic quantitative proteomics. Cell. 2010;143:951–65.	0.78
APEX-GmCSN5	HSP70-18	Heat shock 70 kDa protein 18	AT1G56410	Q9C7X7	1059.1850	XP_016505186.1	Heat shock cognate 70 kDA protein-like	3	IINEPTAAAIAYGLDKK	IINEPTAAAIAYGLDKK	28108.9548	39	8	21	41.47	175	17	Yes	Bennett EJ, Rush J, Gygi SP, Harper JW. Dynamics of Cullin-RING ubiquitin ligase network revealed by systematic quantitative proteomics. Cell. 2010;143:951–65.	0.78
APEX-GmCSN5	HSP70-18	Heat shock 70 kDa protein 18	AT1G56410	Q9C7X7	910.2184	XP_016505186.1	Heat shock cognate 70 kDA protein-like	3	NAVVTVPAYFNDSQR	NAVVTVPAYFNDSQR	28108.9548	37	9	21	34.11	144	15	Yes	Bennett EJ, Rush J, Gygi SP, Harper JW. Dynamics of Cullin-RING ubiquitin ligase network revealed by systematic quantitative proteomics. Cell. 2010;143:951–65.	0.78
APEX-GmCSN5	HSP70-18	Heat shock 70 kDa protein 18	AT1G56410	Q9C7X7	869.7961	XP_016505186.1	Heat shock cognate 70 kDA protein-like	3	NAVVTVPAYFNDSQR	NAVVTVPAYFNDSQR	28108.9548	27	7	21	27.91	144	15	Yes	Bennett EJ, Rush J, Gygi SP, Harper JW. Dynamics of Cullin-RING ubiquitin ligase network revealed by systematic quantitative proteomics. Cell. 2010;143:951–65.	0.78
APEX-GmCSN5	HSP70-18	Heat shock 70 kDa protein 18	AT1G56410	Q9C7X7	851.1764	XP_016505186.1	Heat shock cognate 70 kDA protein-like	3	NAVVTVPAYFNDSQR	NAVVTVPAYFNDSQR	28108.9548	33	5	21	28.29	144	15	Yes	Bennett EJ, Rush J, Gygi SP, Harper JW. Dynamics of Cullin-RING ubiquitin ligase network revealed by systematic quantitative proteomics. Cell. 2010;143:951–65.	0.78
APEX-GmCSN5	HSP70-18	Heat shock 70 kDa protein 18	AT1G56410	Q9C7X7	1059.1850	XP_016505186.1	Heat shock cognate 70 kDA protein-like	3	NAVVTVPAYFNDSQR	NAVVTVPAYFNDSQR	28108.9548	39	8	21	41.47	144	15	Yes	Bennett EJ, Rush J, Gygi SP, Harper JW. Dynamics of Cullin-RING ubiquitin ligase network revealed by systematic quantitative proteomics. Cell. 2010;143:951–65.	0.78
APEX-GmCSN5	HSP70-18	Heat shock 70 kDa protein 18	AT1G56410	Q9C7X7	869.7961	XP_016505186.1	Heat shock cognate 70 kDA protein-like	3	QATKDAGVIAGLNVLR	QATKDAGVIAGLNVLR	28108.9548	27	7	21	27.91	159	16	Yes	Bennett EJ, Rush J, Gygi SP, Harper JW. Dynamics of Cullin-RING ubiquitin ligase network revealed by systematic quantitative proteomics. Cell. 2010;143:951–65.	0.78
APEX-GmCSN5	HSP70-18	Heat shock 70 kDa protein 18	AT1G56410	Q9C7X7	910.2184	XP_016505186.1	Heat shock cognate 70 kDA protein-like	3	TTPSYVGFTDTER	TTPSYVGFTDTER	28108.9548	37	9	21	34.11	39	13	Yes	Bennett EJ, Rush J, Gygi SP, Harper JW. Dynamics of Cullin-RING ubiquitin ligase network revealed by systematic quantitative proteomics. Cell. 2010;143:951–65.	0.78
APEX-GmCSN5	HSP70-18	Heat shock 70 kDa protein 18	AT1G56410	Q9C7X7	869.7961	XP_016505186.1	Heat shock cognate 70 kDA protein-like	3	TTPSYVGFTDTER	TTPSYVGFTDTER	28108.9548	27	7	21	27.91	39	13	Yes	Bennett EJ, Rush J, Gygi SP, Harper JW. Dynamics of Cullin-RING ubiquitin ligase network revealed by systematic quantitative proteomics. Cell. 2010;143:951–65.	0.78
APEX-GmCSN5	HSP70-18	Heat shock 70 kDa protein 18	AT1G56410	Q9C7X7	851.1764	XP_016505186.1	Heat shock cognate 70 kDA protein-like	3	TTPSYVGFTDTER	TTPSYVGFTDTER	28108.9548	33	5	21	28.29	39	13	Yes	Bennett EJ, Rush J, Gygi SP, Harper JW. Dynamics of Cullin-RING ubiquitin ligase network revealed by systematic quantitative proteomics. Cell. 2010;143:951–65.	0.78
APEX-GmCSN5	HSP70-18	Heat shock 70 kDa protein 18	AT1G56410	Q9C7X7	1059.1850	XP_016505186.1	Heat shock cognate 70 kDA protein-like	3	TTPSYVGFTDTER	TTPSYVGFTDTER	28108.9548	39	8	21	41.47	39	13	Yes	Bennett EJ, Rush J, Gygi SP, Harper JW. Dynamics of Cullin-RING ubiquitin ligase network revealed by systematic quantitative proteomics. Cell. 2010;143:951–65.	0.78
APEX-GmCSN5	HSP70-4	Probable mediator of RNA polymerase II transcription subunit 37c	AT3G12580	Q9LHA8	586.7971	XP_016478491.1	Heat shock cognate 70 kDa protein 2-like	3	ATAGDTHLGGEDFDNR	ATAGDTHLGGEDFDNR	71367.7456	45	12	52	20.37	226	16	Yes	Bennett EJ, Rush J, Gygi SP, Harper JW. Dynamics of Cullin-RING ubiquitin ligase network revealed by systematic quantitative proteomics. Cell. 2010;143:951–65.	0.78
APEX-GmCSN5	HSP70-4	Probable mediator of RNA polymerase II transcription subunit 37c	AT3G12580	Q9LHA8	586.7971	XP_016478491.1	Heat shock cognate 70 kDa protein 2-like	3	ATAGDTHLGGEDFDNR	ATAGDTHLGGEDFDNR	71367.7456	45	12	52	20.37	226	16	Yes	Bennett EJ, Rush J, Gygi SP, Harper JW. Dynamics of Cullin-RING ubiquitin ligase network revealed by systematic quantitative proteomics. Cell. 2010;143:951–65.	0.78
APEX-GmCSN5	HSP70-4	Probable mediator of RNA polymerase II transcription subunit 37c	AT3G12580	Q9LHA8	604.7309	XP_016460710.1	Heat shock cognate 70 kDa protein 2-like	3	DAGVISGLNVMR	DAGVISGLNVMR	71367.7456	25	6	52	10.96	163	12	Yes	Bennett EJ, Rush J, Gygi SP, Harper JW. Dynamics of Cullin-RING ubiquitin ligase network revealed by systematic quantitative proteomics. Cell. 2010;143:951–65.	0.78
APEX-GmCSN5	HSP70-4	Probable mediator of RNA polymerase II transcription subunit 37c	AT3G12580	Q9LHA8	586.7971	XP_016478491.1	Heat shock cognate 70 kDa protein 2-like	3	IEEVD	IEEVD	71367.7456	45	12	52	20.37	643	5	Yes	Bennett EJ, Rush J, Gygi SP, Harper JW. Dynamics of Cullin-RING ubiquitin ligase network revealed by systematic quantitative proteomics. Cell. 2010;143:951–65.	0.78
APEX-GmCSN5	HSP70-4	Probable mediator of RNA polymerase II transcription subunit 37c	AT3G12580	Q9LHA8	586.7971	XP_016478491.1	Heat shock cognate 70 kDa protein 2-like	3	IEEVD	IEEVD	71367.7456	45	12	52	20.37	643	5	Yes	Bennett EJ, Rush J, Gygi SP, Harper JW. Dynamics of Cullin-RING ubiquitin ligase network revealed by systematic quantitative proteomics. Cell. 2010;143:951–65.	0.78
APEX-GmCSN5	HSP70-4	Probable mediator of RNA polymerase II transcription subunit 37c	AT3G12580	Q9LHA8	343.0775	XP_016478491.1	Heat shock cognate 70 kDa protein 2-like	3	IEEVD	IEEVD	71486.8951	25	6	52	10.03	643	5	Yes	Bennett EJ, Rush J, Gygi SP, Harper JW. Dynamics of Cullin-RING ubiquitin ligase network revealed by systematic quantitative proteomics. Cell. 2010;143:951–65.	0.78
APEX-GmCSN5	HSP70-4	Probable mediator of RNA polymerase II transcription subunit 37c	AT3G12580	Q9LHA8	604.7309	XP_016460710.1	Heat shock cognate 70 kDa protein 2-like	3	IINEPTAAAIAYGLDK	IINEPTAAAIAYGLDK	71367.7456	25	6	52	10.96	175	16	Yes	Bennett EJ, Rush J, Gygi SP, Harper JW. Dynamics of Cullin-RING ubiquitin ligase network revealed by systematic quantitative proteomics. Cell. 2010;143:951–65.	0.78
APEX-GmCSN5	HSP70-4	Probable mediator of RNA polymerase II transcription subunit 37c	AT3G12580	Q9LHA8	536.6277	XP_016478491.1	Heat shock cognate 70 kDa protein 2-like	3	IINEPTAAAIAYGLDK	IINEPTAAAIAYGLDK	71486.8951	30	8	52	13.73	175	16	Yes	Bennett EJ, Rush J, Gygi SP, Harper JW. Dynamics of Cullin-RING ubiquitin ligase network revealed by systematic quantitative proteomics. Cell. 2010;143:951–65.	0.78
APEX-GmCSN5	HSP70-4	Probable mediator of RNA polymerase II transcription subunit 37c	AT3G12580	Q9LHA8	604.7309	XP_016460710.1	Heat shock cognate 70 kDa protein 2-like	3	IINEPTAAAIAYGLDKK	IINEPTAAAIAYGLDKK	71367.7456	25	6	52	10.96	175	17	Yes	Bennett EJ, Rush J, Gygi SP, Harper JW. Dynamics of Cullin-RING ubiquitin ligase network revealed by systematic quantitative proteomics. Cell. 2010;143:951–65.	0.78
APEX-GmCSN5	HSP70-4	Probable mediator of RNA polymerase II transcription subunit 37c	AT3G12580	Q9LHA8	586.7971	XP_016478491.1	Heat shock cognate 70 kDa protein 2-like	3	IINEPTAAAIAYGLDKK	IINEPTAAAIAYGLDKK	71367.7456	45	12	52	20.37	175	17	Yes	Bennett EJ, Rush J, Gygi SP, Harper JW. Dynamics of Cullin-RING ubiquitin ligase network revealed by systematic quantitative proteomics. Cell. 2010;143:951–65.	0.78
APEX-GmCSN5	HSP70-4	Probable mediator of RNA polymerase II transcription subunit 37c	AT3G12580	Q9LHA8	586.7971	XP_016478491.1	Heat shock cognate 70 kDa protein 2-like	3	IINEPTAAAIAYGLDKK	IINEPTAAAIAYGLDKK	71367.7456	45	12	52	20.37	175	17	Yes	Bennett EJ, Rush J, Gygi SP, Harper JW. Dynamics of Cullin-RING ubiquitin ligase network revealed by systematic quantitative proteomics. Cell. 2010;143:951–65.	0.78
APEX-GmCSN5	HSP70-4	Probable mediator of RNA polymerase II transcription subunit 37c	AT3G12580	Q9LHA8	343.0775	XP_016478491.1	Heat shock cognate 70 kDa protein 2-like	3	IINEPTAAAIAYGLDKK	IINEPTAAAIAYGLDKK	71486.8951	25	6	52	10.03	175	17	Yes	Bennett EJ, Rush J, Gygi SP, Harper JW. Dynamics of Cullin-RING ubiquitin ligase network revealed by systematic quantitative proteomics. Cell. 2010;143:951–65.	0.78
APEX-GmCSN5	HSP70-4	Probable mediator of RNA polymerase II transcription subunit 37c	AT3G12580	Q9LHA8	536.6277	XP_016478491.1	Heat shock cognate 70 kDa protein 2-like	3	IINEPTAAAIAYGLDKK	IINEPTAAAIAYGLDKK	71486.8951	30	8	52	13.73	175	17	Yes	Bennett EJ, Rush J, Gygi SP, Harper JW. Dynamics of Cullin-RING ubiquitin ligase network revealed by systematic quantitative proteomics. Cell. 2010;143:951–65.	0.78
APEX-GmCSN5	HSP70-4	Probable mediator of RNA polymerase II transcription subunit 37c	AT3G12580	Q9LHA8	586.7971	XP_016478491.1	Heat shock cognate 70 kDa protein 2-like	3	LVNHFVQEFK	LVNHFVQEFK	71367.7456	45	12	52	20.37	242	10	Yes	Bennett EJ, Rush J, Gygi SP, Harper JW. Dynamics of Cullin-RING ubiquitin ligase network revealed by systematic quantitative proteomics. Cell. 2010;143:951–65.	0.78
APEX-GmCSN5	HSP70-4	Probable mediator of RNA polymerase II transcription subunit 37c	AT3G12580	Q9LHA8	586.7971	XP_016478491.1	Heat shock cognate 70 kDa protein 2-like	3	LVNHFVQEFK	LVNHFVQEFK	71367.7456	45	12	52	20.37	242	10	Yes	Bennett EJ, Rush J, Gygi SP, Harper JW. Dynamics of Cullin-RING ubiquitin ligase network revealed by systematic quantitative proteomics. Cell. 2010;143:951–65.	0.78
APEX-GmCSN5	HSP70-4	Probable mediator of RNA polymerase II transcription subunit 37c	AT3G12580	Q9LHA8	536.6277	XP_016478491.1	Heat shock cognate 70 kDa protein 2-like	3	NALENYAYNMR	NALENYAYNMR	71486.8951	30	8	52	13.73	545	11	Yes	Bennett EJ, Rush J, Gygi SP, Harper JW. Dynamics of Cullin-RING ubiquitin ligase network revealed by systematic quantitative proteomics. Cell. 2010;143:951–65.	0.78
APEX-GmCSN5	HSP70-4	Probable mediator of RNA polymerase II transcription subunit 37c	AT3G12580	Q9LHA8	330.8864	XP_016460710.1	Heat shock cognate 70 kDa protein 2-like	3	NAVVTVPAYFNDSQR	NAVVTVPAYFNDSQR	71367.7456	14	4	52	7.25	144	15	Yes	Bennett EJ, Rush J, Gygi SP, Harper JW. Dynamics of Cullin-RING ubiquitin ligase network revealed by systematic quantitative proteomics. Cell. 2010;143:951–65.	0.78
APEX-GmCSN5	HSP70-4	Probable mediator of RNA polymerase II transcription subunit 37c	AT3G12580	Q9LHA8	286.4631	XP_016460710.1	Heat shock cognate 70 kDa protein 2-like	3	NAVVTVPAYFNDSQR	NAVVTVPAYFNDSQR	71486.8951	12	3	52	4.78	144	15	Yes	Bennett EJ, Rush J, Gygi SP, Harper JW. Dynamics of Cullin-RING ubiquitin ligase network revealed by systematic quantitative proteomics. Cell. 2010;143:951–65.	0.78
APEX-GmCSN5	HSP70-4	Probable mediator of RNA polymerase II transcription subunit 37c	AT3G12580	Q9LHA8	330.8864	XP_016460710.1	Heat shock cognate 70 kDa protein 2-like	3	NAVVTVPAYFNDSQR	NAVVTVPAYFNDSQR	71367.7456	14	4	52	7.25	144	15	Yes	Bennett EJ, Rush J, Gygi SP, Harper JW. Dynamics of Cullin-RING ubiquitin ligase network revealed by systematic quantitative proteomics. Cell. 2010;143:951–65.	0.78
APEX-GmCSN5	HSP70-4	Probable mediator of RNA polymerase II transcription subunit 37c	AT3G12580	Q9LHA8	604.7309	XP_016460710.1	Heat shock cognate 70 kDa protein 2-like	3	NAVVTVPAYFNDSQR	NAVVTVPAYFNDSQR	71367.7456	25	6	52	10.96	144	15	Yes	Bennett EJ, Rush J, Gygi SP, Harper JW. Dynamics of Cullin-RING ubiquitin ligase network revealed by systematic quantitative proteomics. Cell. 2010;143:951–65.	0.78
APEX-GmCSN5	HSP70-4	Probable mediator of RNA polymerase II transcription subunit 37c	AT3G12580	Q9LHA8	586.7971	XP_016478491.1	Heat shock cognate 70 kDa protein 2-like	3	NAVVTVPAYFNDSQR	NAVVTVPAYFNDSQR	71367.7456	45	12	52	20.37	144	15	Yes	Bennett EJ, Rush J, Gygi SP, Harper JW. Dynamics of Cullin-RING ubiquitin ligase network revealed by systematic quantitative proteomics. Cell. 2010;143:951–65.	0.78
APEX-GmCSN5	HSP70-4	Probable mediator of RNA polymerase II transcription subunit 37c	AT3G12580	Q9LHA8	586.7971	XP_016478491.1	Heat shock cognate 70 kDa protein 2-like	3	NAVVTVPAYFNDSQR	NAVVTVPAYFNDSQR	71367.7456	45	12	52	20.37	144	15	Yes	Bennett EJ, Rush J, Gygi SP, Harper JW. Dynamics of Cullin-RING ubiquitin ligase network revealed by systematic quantitative proteomics. Cell. 2010;143:951–65.	0.78
APEX-GmCSN5	HSP70-4	Probable mediator of RNA polymerase II transcription subunit 37c	AT3G12580	Q9LHA8	343.0775	XP_016478491.1	Heat shock cognate 70 kDa protein 2-like	3	NAVVTVPAYFNDSQR	NAVVTVPAYFNDSQR	71486.8951	25	6	52	10.03	144	15	Yes	Bennett EJ, Rush J, Gygi SP, Harper JW. Dynamics of Cullin-RING ubiquitin ligase network revealed by systematic quantitative proteomics. Cell. 2010;143:951–65.	0.78
APEX-GmCSN5	HSP70-4	Probable mediator of RNA polymerase II transcription subunit 37c	AT3G12580	Q9LHA8	536.6277	XP_016478491.1	Heat shock cognate 70 kDa protein 2-like	3	NAVVTVPAYFNDSQR	NAVVTVPAYFNDSQR	71486.8951	30	8	52	13.73	144	15	Yes	Bennett EJ, Rush J, Gygi SP, Harper JW. Dynamics of Cullin-RING ubiquitin ligase network revealed by systematic quantitative proteomics. Cell. 2010;143:951–65.	0.78
APEX-GmCSN5	HSP70-4	Probable mediator of RNA polymerase II transcription subunit 37c	AT3G12580	Q9LHA8	586.7971	XP_016478491.1	Heat shock cognate 70 kDa protein 2-like	3	NQVAMNPTNTVFDAK	NQVAMNPTNTVFDAK	71367.7456	45	12	52	20.37	59	15	Yes	Bennett EJ, Rush J, Gygi SP, Harper JW. Dynamics of Cullin-RING ubiquitin ligase network revealed by systematic quantitative proteomics. Cell. 2010;143:951–65.	0.78
APEX-GmCSN5	HSP70-4	Probable mediator of RNA polymerase II transcription subunit 37c	AT3G12580	Q9LHA8	586.7971	XP_016478491.1	Heat shock cognate 70 kDa protein 2-like	3	NQVAMNPTNTVFDAK	NQVAMNPTNTVFDAK	71367.7456	45	12	52	20.37	59	15	Yes	Bennett EJ, Rush J, Gygi SP, Harper JW. Dynamics of Cullin-RING ubiquitin ligase network revealed by systematic quantitative proteomics. Cell. 2010;143:951–65.	0.78
APEX-GmCSN5	HSP70-4	Probable mediator of RNA polymerase II transcription subunit 37c	AT3G12580	Q9LHA8	343.0775	XP_016478491.1	Heat shock cognate 70 kDa protein 2-like	3	NQVAMNPTNTVFDAK	NQVAMNPTNTVFDAK	71486.8951	25	6	52	10.03	59	15	Yes	Bennett EJ, Rush J, Gygi SP, Harper JW. Dynamics of Cullin-RING ubiquitin ligase network revealed by systematic quantitative proteomics. Cell. 2010;143:951–65.	0.78
APEX-GmCSN5	HSP70-4	Probable mediator of RNA polymerase II transcription subunit 37c	AT3G12580	Q9LHA8	604.7309	XP_016460710.1	Heat shock cognate 70 kDa protein 2-like	3	STVHDVVLVGGSTR	STVHDVVLVGGSTR	71367.7456	25	6	52	10.96	334	14	Yes	Bennett EJ, Rush J, Gygi SP, Harper JW. Dynamics of Cullin-RING ubiquitin ligase network revealed by systematic quantitative proteomics. Cell. 2010;143:951–65.	0.78
APEX-GmCSN5	HSP70-4	Probable mediator of RNA polymerase II transcription subunit 37c	AT3G12580	Q9LHA8	586.7971	XP_016478491.1	Heat shock cognate 70 kDa protein 2-like	3	STVHDVVLVGGSTR	STVHDVVLVGGSTR	71367.7456	45	12	52	20.37	334	14	Yes	Bennett EJ, Rush J, Gygi SP, Harper JW. Dynamics of Cullin-RING ubiquitin ligase network revealed by systematic quantitative proteomics. Cell. 2010;143:951–65.	0.78
APEX-GmCSN5	HSP70-4	Probable mediator of RNA polymerase II transcription subunit 37c	AT3G12580	Q9LHA8	586.7971	XP_016478491.1	Heat shock cognate 70 kDa protein 2-like	3	STVHDVVLVGGSTR	STVHDVVLVGGSTR	71367.7456	45	12	52	20.37	334	14	Yes	Bennett EJ, Rush J, Gygi SP, Harper JW. Dynamics of Cullin-RING ubiquitin ligase network revealed by systematic quantitative proteomics. Cell. 2010;143:951–65.	0.78
APEX-GmCSN5	HSP70-4	Probable mediator of RNA polymerase II transcription subunit 37c	AT3G12580	Q9LHA8	536.6277	XP_016478491.1	Heat shock cognate 70 kDa protein 2-like	3	TTPSYVAFTDTER	TTPSYVAFTDTER	71486.8951	30	8	52	13.73	39	13	Yes	Bennett EJ, Rush J, Gygi SP, Harper JW. Dynamics of Cullin-RING ubiquitin ligase network revealed by systematic quantitative proteomics. Cell. 2010;143:951–65.	0.78
APEX-GmCSN5	HSP70-4	Probable mediator of RNA polymerase II transcription subunit 37c	AT3G12580	Q9LHA8	604.7309	XP_016460710.1	Heat shock cognate 70 kDa protein 2-like	3	TTPSYVGFTDSER	TTPSYVGFTDSER	71367.7456	25	6	52	10.96	39	13	Yes	Bennett EJ, Rush J, Gygi SP, Harper JW. Dynamics of Cullin-RING ubiquitin ligase network revealed by systematic quantitative proteomics. Cell. 2010;143:951–65.	0.78
APEX-GmCSN5	HSP70-4	Probable mediator of RNA polymerase II transcription subunit 37c	AT3G12580	Q9LHA8	586.7971	XP_016478491.1	Heat shock cognate 70 kDa protein 2-like	3	TTPSYVGFTDSER	TTPSYVGFTDSER	71367.7456	45	12	52	20.37	39	13	Yes	Bennett EJ, Rush J, Gygi SP, Harper JW. Dynamics of Cullin-RING ubiquitin ligase network revealed by systematic quantitative proteomics. Cell. 2010;143:951–65.	0.78
[truncated: 56 more rows]
