# Supplementary material for: Meloidogyne incognita PASSE-MURAILLE (MiPM) Gene Encodes a Cell-Penetrating Protein That Interacts With the CSN5 Subunit of the COP9 Signalosome
Source: Front Plant Sci. 2018 Jun 26;9:904. doi: 10.3389/fpls.2018.00904 (PMC6029430; doi:10.3389/fpls.2018.00904)
Supplement: Supplementary file 2 [file Table_2.xlsx]

## Sheet: Table S2
Supplemental Table S2 : Peptides identified from GST-MiPMΔSP associated proteins by GST pull-down assay coupled with LC-MS/MS across two biological replicates.
Bait	PreyGene name	Description	PreyGene accession number	Prey Uniprot identifiers	protein score	Sequence ID N. tabacum	Predicted N. tabacum	Protein identified from one (1) or two (2) biological replicates	peptide.seq	peptide.OriginatingSeq	protein.avgMass	protein.MatchedProducts	protein.matchedPeptides	protein.digestPeps	protein.seqCover(%)	peptide.seqStart	peptide.seqLength	Known to be CSN5-interacting proteins	References	Percentage of Arabidopsis protein identity with human homologs
GST-MiPMΔSP	ACLB-2	ATP-citrate synthase beta chain protein 2	AT5G49460	Q9FGX1	355.0156	XP_016440989.1	ATP-citrate synthase beta chain protein 2-like	2	TTPVKEITPPQIPEDLNTAIK	TTPVKEITPPQIPEDLNTAIK	38207.4975	16	4	30	15.04	322	21	No
GST-MiPMΔSP	ACLB-2	ATP-citrate synthase beta chain protein 2	AT5G49460	Q9FGX1	355.0156	XP_016440989.1	ATP-citrate synthase beta chain protein 2-like	2	VVAIIAEGVPESDTK	VVAIIAEGVPESDTK	38207.4975	16	4	30	15.04	105	15	No
GST-MiPMΔSP	ACLB-2	ATP-citrate synthase beta chain protein 2	AT5G49460	Q9FGX1	385.7975	XP_016440989.1	ATP-citrate synthase beta chain protein 2-like	2	TTPVKEITPPQIPEDLNTAIK	TTPVKEITPPQIPEDLNTAIK	66328.8536	19	7	48	10.53	322	21	No
GST-MiPMΔSP	ACLB-2	ATP-citrate synthase beta chain protein 2	AT5G49460	Q9FGX1	385.7975	XP_016440989.1	ATP-citrate synthase beta chain protein 2-like	2	VVAIIAEGVPESDTK	VVAIIAEGVPESDTK	66328.8536	19	7	48	10.53	105	15	No
GST-MiPMΔSP	ACLB-2	ATP-citrate synthase beta chain protein 2	AT5G49460	Q9FGX1	385.7975	XP_016440989.1	ATP-citrate synthase beta chain protein 2-like	2	HPWEDVLYTK	HPWEDVLYTK	66328.8536	19	7	48	10.53	598	10	No
GST-MiPMΔSP	ACT11	Actin 11	AT3G12110	P53496	9988.1060	XP_016514555.1	Actin-like	2	VAPEEHPVLLTEAPLNPK	VAPEEHPVLLTEAPLNPK	24614.1582	56	6	21	48.20	97	18	No
GST-MiPMΔSP	ACT11	Actin 11	AT3G12110	P53496	9988.1060	XP_016514555.1	Actin-like	2	TTGIVLDSGDGVSHTVPIYEGYALPHAILR	TTGIVLDSGDGVSHTVPIYEGYALPHAILR	24614.1582	56	6	21	48.20	149	30	No
GST-MiPMΔSP	ACT11	Actin 11	AT3G12110	P53496	9988.1060	XP_016514555.1	Actin-like	2	IWHHTFYNELR	IWHHTFYNELR	24614.1582	56	6	21	48.20	86	11	No
GST-MiPMΔSP	ACT11	Actin 11	AT3G12110	P53496	9988.1060	XP_016514555.1	Actin-like	2	GILTLK	GILTLK	24614.1582	56	6	21	48.20	64	6	No
GST-MiPMΔSP	ACT11	Actin 11	AT3G12110	P53496	9988.1060	XP_016514555.1	Actin-like	2	EKMTQIMFETFNAPAMYVAIQAVLSLYASGR	EKMTQIMFETFNAPAMYVAIQAVLSLYASGR	24614.1582	56	6	21	48.20	118	31	No
GST-MiPMΔSP	ACT11	Actin 11	AT3G12110	P53496	9988.1060	XP_016514555.1	Actin-like	2	LTLK	GILTLK	24614.1582	56	6	21	48.20	66	4	No
GST-MiPMΔSP	ACT11	Actin 11	AT3G12110	P53496	10165.2300	XP_016514555.1	Actin-like	2	VAPEEHPVLLTEAPLNPK	VAPEEHPVLLTEAPLNPK	41941.8813	61	7	35	30.77	97	18	No
GST-MiPMΔSP	ACT11	Actin 11	AT3G12110	P53496	10165.2300	XP_016514555.1	Actin-like	2	TTGIVLDSGDGVSHTVPIYEGYALPHAILR	TTGIVLDSGDGVSHTVPIYEGYALPHAILR	41941.8813	61	7	35	30.77	149	30	No
GST-MiPMΔSP	ACT11	Actin 11	AT3G12110	P53496	10165.2300	XP_016514555.1	Actin-like	2	AVFPSIVGRPR	AVFPSIVGRPR	41941.8813	61	7	35	30.77	30	11	No
GST-MiPMΔSP	ACT11	Actin 11	AT3G12110	P53496	10165.2300	XP_016514555.1	Actin-like	2	IWHHTFYNELR	IWHHTFYNELR	41941.8813	61	7	35	30.77	86	11	No
GST-MiPMΔSP	ACT11	Actin 11	AT3G12110	P53496	10165.2300	XP_016514555.1	Actin-like	2	SYELPDGQVITIGSER	SYELPDGQVITIGSER	41941.8813	61	7	35	30.77	240	16	No
GST-MiPMΔSP	ACT11	Actin 11	AT3G12110	P53496	10165.2300	XP_016514555.1	Actin-like	2	GILTLK	GILTLK	41941.8813	61	7	35	30.77	64	6	No
GST-MiPMΔSP	ACT11	Actin 11	AT3G12110	P53496	10165.2300	XP_016514555.1	Actin-like	2	DLYGNIVLSGGTTMFPGIADRMSK	DLYGNIVLSGGTTMFPGIADRMSK	41941.8813	61	7	35	30.77	293	24	No
GST-MiPMΔSP	ACT11	Actin 11	AT3G12110	P53496	10165.2300	XP_016514555.1	Actin-like	2	LTLK	GILTLK	41941.8813	61	7	35	30.77	66	4	No
GST-MiPMΔSP	ACT11	Actin 11	AT3G12110	P53496	9988.1060	XP_016514555.1 Actin-like		2	AVFPSIVGRPR	AVFPSIVGRPR	24614.1582	56	6	21	48.20	30	11	No
GST-MiPMΔSP	ADK1	Adenosine kinase 1	AT3G09820	Q9SF85	751.6843	NP_00131389.1	Adenosine kinase 2	2	VHGWETDNVEEIALK	VHGWETDNVEEIALK	16923.2236	29	4	12	29.14	38	15	No
GST-MiPMΔSP	ADK1	Adenosine kinase 1	AT3G09820	Q9SF85	751.6843	NP_00131389.1	Adenosine kinase 2	2	LFPVIPLPK	LFPVIPLPK	16923.2236	29	4	12	29.14	86	9	No
GST-MiPMΔSP	ADK1	Adenosine kinase 1	AT3G09820	Q9SF85	751.6843	NP_00131389.1	Adenosine kinase 2	2	ITVITQGADPVVVAEDGK	ITVITQGADPVVVAEDGK	16923.2236	29	4	12	29.14	66	18	No
GST-MiPMΔSP	ADK1	Adenosine kinase 1	AT3G09820	Q9SF85	751.6843	NP_00131389.1	Adenosine kinase 2	2	ITVITQGADPVVVAEDGKVK	ITVITQGADPVVVAEDGKVK	16923.2236	29	4	12	29.14	66	20	No
GST-MiPMΔSP	ADK1	Adenosine kinase 1	AT3G09820	Q9SF85	751.6843	NP_00131389.1	Adenosine kinase 2	2	PVIPLPK	LFPVIPLPK	16923.2236	29	4	12	29.14	88	7	No
GST-MiPMΔSP	ADK2	Adenosine kinase 2	AT5G03300	Q9LZG0	580.6964	NP_001312423.1	Adenosine kinase 2-like	1	VHGWETDNVEEIALK	VHGWETDNVEEIALK	37822.9591	26	5	24	16.47	227	15	No
GST-MiPMΔSP	ADK2	Adenosine kinase 2	AT5G03300	Q9LZG0	580.6964	NP_001312423.1	Adenosine kinase 2-like	1	NIVEYIAGGATQNSIR	NIVEYIAGGATQNSIR	37822.9591	26	5	24	16.47	53	16	No
GST-MiPMΔSP	ADK2	Adenosine kinase 2	AT5G03300	Q9LZG0	580.6964	NP_001312423.1	Adenosine kinase 2-like	1	LFPVIPLPK	LFPVIPLPK	37822.9591	26	5	24	16.47	275	9	No
GST-MiPMΔSP	ADK2	Adenosine kinase 2	AT5G03300	Q9LZG0	580.6964	NP_001312423.1	Adenosine kinase 2-like	1	PVIPLPK	LFPVIPLPK	37822.9591	26	5	24	16.47	277	7	No
GST-MiPMΔSP	ADK2	Adenosine kinase 2	AT5G03300	Q9LZG0	652.0062	NP_001312423.1	Adenosine kinase 2-like	1	VHGWETDNVEEIALK	VHGWETDNVEEIALK	37843.8479	28	6	24	22.94	227	15	No
GST-MiPMΔSP	ADK2	Adenosine kinase 2	AT5G03300	Q9LZG0	652.0062	NP_001312423.1	Adenosine kinase 2-like	1	VAQWMLPFSGATSYMGSIGKDK	VAQWMLPFSGATSYMGSIGKDK	37843.8479	28	6	24	22.94	69	22	No
GST-MiPMΔSP	ADK2	Adenosine kinase 2	AT5G03300	Q9LZG0	652.0062	NP_001312423.1	Adenosine kinase 2-like	1	LFPVIPLPK	LFPVIPLPK	37843.8479	28	6	24	22.94	275	9	No
GST-MiPMΔSP	ADK2	Adenosine kinase 2	AT5G03300	Q9LZG0	652.0062	NP_001312423.1	Adenosine kinase 2-like	1	SNVEYIAGGATQNSIR	SNVEYIAGGATQNSIR	37843.8479	28	6	24	22.94	53	16	No
GST-MiPMΔSP	ADK2	Adenosine kinase 2	AT5G03300	Q9LZG0	652.0062	NP_001312423.1	Adenosine kinase 2-like	1	PVIPLPK	LFPVIPLPK	37843.8479	28	6	24	22.94	277	7	No
GST-MiPMΔSP	AMMECR1	Uncharacterized protein At2g38710 AMMECR1 family	AT2G38710	Q9ZVJ2	488.4673	XP_016457064.1	unchracterized protein At2g38710-like	1	ELPTLQCTVSILTNYETAANYLDWEVGTHGIIIEFTDPNYNTK	ELPTLQCTVSILTNYETAANYLDWEVGTHGIIIEFTDPNYNTK	23864.1236	4	1	23	20.57	88	43	No
GST-MiPMΔSP	CC1-like/RBM39	Splicing factor, CC1-like protein	AT5G09880	Q93Y25	243.8974	XP_016510608.1	RNA-binding protein 39	1	DKERDKDRDRERER	DKERDKDRDRERER	27024.0507	7	5	176	26.27	73	14	Yes	Bennett EJ, Rush J, Gygi SP, Harper JW. Dynamics of Cullin-RING ubiquitin ligase network revealed by systematic quantitative proteomics. Cell. 2010;143:951–65.	0.41
GST-MiPMΔSP	CC1-like/RBM39	Splicing factor, CC1-like protein	AT5G09880	Q93Y25	275.3346	XP_016510608.1	RNA-binding protein 39	1	DKERDKDRDRERER	DKERDKDRDRERER	49479.3308	12	8	181	18.96	73	14	Yes	Bennett EJ, Rush J, Gygi SP, Harper JW. Dynamics of Cullin-RING ubiquitin ligase network revealed by systematic quantitative proteomics. Cell. 2010;143:951–65.	0.41
GST-MiPMΔSP	CICDH	Cytosolic isocitrate dehydrogenase [NADP]	AT1G65930	Q9SRZ6	331.7675	NP_001312892.1	Isocitrate dehydrogenase (NADP)-like	2	DHYLNTEEFIDAVADELK	DHYLNTEEFIDAVADELK	47140.6185	20	5	33	10.12	389	18	No
GST-MiPMΔSP	CICDH	Cytosolic isocitrate dehydrogenase [NADP]	AT1G65930	Q9SRZ6	331.7675	NP_001312892.1	Isocitrate dehydrogenase (NADP)-like	2	DLALIIHGSK	DLALIIHGSK	47140.6185	20	5	33	10.12	376	10	No
GST-MiPMΔSP	CICDH	Cytosolic isocitrate dehydrogenase [NADP]	AT1G65930	Q9SRZ6	331.7675	NP_001312892.1	Isocitrate dehydrogenase (NADP)-like	2	DHYLNTEEFIDAVADELK	DHYLNTEEFIDAVADELK	47156.6179	20	5	33	10.12	389	18	No
GST-MiPMΔSP	CICDH	Cytosolic isocitrate dehydrogenase [NADP]	AT1G65930	Q9SRZ6	331.7675	NP_001312892.1	Isocitrate dehydrogenase (NADP)-like	2	DLALIIHGSK	DLALIIHGSK	47156.6179	20	5	33	10.12	376	10	No
GST-MiPMΔSP	CSN5a	CSN5a	AT1G22920	Q8LAZ7	375.9104	-	-	1	TDGDTIIVMDAFALPVEGTETR	TDGDTIIVMDAFALPVEGTETR	40432.2005	33	5	28	15.08	88	22	No
GST-MiPMΔSP	CSN5a	CSN5a	AT1G22920	Q8LAZ7	375.9104	-	-	1	VEIGAFR	VEIGAFR	40432.2005	33	5	28	15.08	184	7	No
GST-MiPMΔSP	CSN5a	CSN5a	AT1G22920	Q8LAZ7	375.9104	-	-	1	TVSAGKVEIGAFR	TVSAGKVEIGAFR	40432.2005	33	5	28	15.08	178	13	No
GST-MiPMΔSP	CSN5a	CSN5a	AT1G22920	Q8LAZ7	375.9104	-	-	1	SAGKVEIGAFR	TVSAGKVEIGAFR	40432.2005	33	5	28	15.08	180	11	No
GST-MiPMΔSP	CSN5a	CSN5a	AT1G22920	Q8LAZ7	375.9104	-	-	1	EIGAFR	TVSAGKVEIGAFR	40432.2005	33	5	28	15.08	185	6	No
GST-MiPMΔSP	CSY4	Citrate synthase 4, mitochondrial	AT2G44350	P20115	544.5164	XP_0164469377.1	Citrate synthase, mitochondrial	2	SELQELIPEQQDR	SELQELIPEQQDR	52627.5940	19	6	33	13.22	41	13	No
GST-MiPMΔSP	CSY4	Citrate synthase 4, mitochondrial	AT2G44350	P20115	544.5164	XP_0164469377.1	Citrate synthase, mitochondrial	2	ALGLPLERPK	ALGLPLERPK	52627.5940	19	6	33	13.22	446	10	No
GST-MiPMΔSP	CSY4	Citrate synthase 4, mitochondrial	AT2G44350	P20115	544.5164	XP_0164469377.1	Citrate synthase, mitochondrial	2	VVPGFGHGVLR	VVPGFGHGVLR	52627.5940	19	6	33	13.22	346	11	No
GST-MiPMΔSP	CSY4	Citrate synthase 4, mitochondrial	AT2G44350	P20115	544.5164	XP_0164469377.1	Citrate synthase, mitochondrial	2	SELQELIPEQQDRLK	SELQELIPEQQDRLK	52627.5940	19	6	33	13.22	41	15	No
GST-MiPMΔSP	CSY4	Citrate synthase 4, mitochondrial	AT2G44350	P20115	544.5164	XP_0164469377.1	Citrate synthase, mitochondrial	2	SELQELIPEQQDR	SELQELIPEQQDR	52627.5940	19	6	33	13.22	41	13	No
GST-MiPMΔSP	CSY4	Citrate synthase 4, mitochondrial	AT2G44350	P20115	544.5164	XP_0164469377.1	Citrate synthase, mitochondrial	2	ALGLPLERPK	ALGLPLERPK	52627.5940	19	6	33	13.22	446	10	No
GST-MiPMΔSP	CSY4	Citrate synthase 4, mitochondrial	AT2G44350	P20115	544.5164	XP_0164469377.1	Citrate synthase, mitochondrial	2	VVPGFGHGVLR	VVPGFGHGVLR	52627.5940	19	6	33	13.22	346	11	No
GST-MiPMΔSP	CSY4	Citrate synthase 4, mitochondrial	AT2G44350	P20115	544.5164	XP_0164469377.1	Citrate synthase, mitochondrial	2	SELQELIPEQQDRLK	SELQELIPEQQDRLK	52627.5940	19	6	33	13.22	41	15	No
GST-MiPMΔSP	EF1D2	Elongation factor 1-delta 2	AT2G18110	Q9SI20	753.7345	NP_001312454.1	Elongation factor 1-delta 1-like	2	ISGVSGEGAGVTVEGSAPITEEAVATPPAADTK	ISGVSGEGAGVTVEGSAPITEEAVATPPAADTK	25446.4273	20	5	18	27.04	66	33	No
GST-MiPMΔSP	EF1D2	Elongation factor 1-delta 2	AT2G18110	Q9SI20	753.7345	NP_001312454.1	Elongation factor 1-delta 1-like	2	SYISGYQASKDDITVYSYLAK	SYISGYQASKDDITVYSYLAK	25446.4273	20	5	18	27.04	24	21	No
GST-MiPMΔSP	EF1D2	Elongation factor 1-delta 2	AT2G18110	Q9SI20	753.7345	NP_001312454.1	Elongation factor 1-delta 1-like	2	LVPVGYGIK	LVPVGYGIK	25446.4273	20	5	18	27.04	181	9	No
GST-MiPMΔSP	EF1D2	Elongation factor 1-delta 2	AT2G18110	Q9SI20	753.7345	NP_001312454.1	Elongation factor 1-delta 1-like	2	ISGVSGEGAGVTVEGSAPITEEAVATPPAADTK	ISGVSGEGAGVTVEGSAPITEEAVATPPAADTK	25447.4120	20	5	18	27.04	66	33	No
GST-MiPMΔSP	EF1D2	Elongation factor 1-delta 2	AT2G18110	Q9SI20	753.7345	NP_001312454.1	Elongation factor 1-delta 1-like	2	SYISGYQASKDDITVYSYLAK	SYISGYQASKDDITVYSYLAK	25447.4120	20	5	18	27.04	24	21	No
GST-MiPMΔSP	EF1D2	Elongation factor 1-delta 2	AT2G18110	Q9SI20	753.7345	NP_001312454.1	Elongation factor 1-delta 1-like	2	LVPVGYGIK	LVPVGYGIK	25447.4120	20	5	18	27.04	181	9	No
GST-MiPMΔSP	EF1G1	Probable elongation factor 1-gamma 1	AT1G09640	OO4487	388.0304	NP_001311800.1	Elongation factor-gamma 2-like	2	VPVLETPDGPVFESNAIAR	VPVLETPDGPVFESNAIAR	47769.8549	17	3	30	8.87	53	19	No
GST-MiPMΔSP	EF1G1	Probable elongation factor 1-gamma 1	AT1G09640	OO4487	388.0304	NP_001311800.1	Elongation factor-gamma 2-like	2	MNPIGKVPVLETPDGPVFESNAIAR	MNPIGKVPVLETPDGPVFESNAIAR	47769.8549	17	3	30	8.87	47	25	No
GST-MiPMΔSP	EF1G1	Probable elongation factor 1-gamma 1	AT1G09640	O04487	416.9313	NP_001311800.1	Elongation factor-gamma 2-like	2	VPVLETPDGPVFESNAIAR	VPVLETPDGPVFESNAIAR	47870.0493	20	4	30	12.71	53	19	No
GST-MiPMΔSP	EF1G1	Probable elongation factor 1-gamma 1	AT1G09640	OO4487	416.9313	NP_001311800.1	Elongation factor-gamma 2-like	2	MNPIGKVPVLETPDGPVFESNAIAR	MNPIGKVPVLETPDGPVFESNAIAR	47870.0493	20	4	30	12.71	47	25	No
GST-MiPMΔSP	FCA	Uncharacterized protein At2g47310 FCA-like	AT2G47310	Q6AWW6	647.8776	XP_016497069.1	Flowering time control protein FCA-like	1	SNPQTVFSTYVGSDNILPSAASSVNAR	SNPQTVFSTYVGSDNILPSAASSVNAR	16658.2389	15	3	8	43.75	26	27	No
GST-MiPMΔSP	HSP70-1	Probable mediator of RNA polymerase II transcription subunit 37e	AT5G02500	P22953	305.4120	XP_016443120.1	Heat shock cognate 70 kDa protein 2-like	2	TTPSYVGFTDSER	TTPSYVGFTDSER	71365.7545	21	5	52	10.49	39	13	Yes	Bennett EJ, Rush J, Gygi SP, Harper JW. Dynamics of Cullin-RING ubiquitin ligase network revealed by systematic quantitative proteomics. Cell. 2010;143:951–65.	0.78
GST-MiPMΔSP	HSP70-1	Probable mediator of RNA polymerase II transcription subunit 37e	AT5G02500	P22953	305.4120	XP_016443120.1	Heat shock cognate 70 kDa protein 2-like	2	NAVVTVPAYFNDSQR	NAVVTVPAYFNDSQR	71365.7545	21	5	52	10.49	144	15	Yes	Bennett EJ, Rush J, Gygi SP, Harper JW. Dynamics of Cullin-RING ubiquitin ligase network revealed by systematic quantitative proteomics. Cell. 2010;143:951–65.	0.78
GST-MiPMΔSP	HSP70-18	Heat shock 70 kDa protein 18	AT1G56410	Q9C7X7	364.1337	XP_016505186.1	Heat shock cognate 70 kDA protein-like	2	NAVVTVPAYFNDSQR	NAVVTVPAYFNDSQR	28108.9548	18	4	21	17.05	144	15	Yes	Bennett EJ, Rush J, Gygi SP, Harper JW. Dynamics of Cullin-RING ubiquitin ligase network revealed by systematic quantitative proteomics. Cell. 2010;143:951–65.	0.78
GST-MiPMΔSP	HSP70-18	Heat shock 70 kDa protein 18	AT1G56410	Q9C7X7	364.1337	XP_016505186.1	Heat shock cognate 70 kDA protein-like	2	DAGVIAGLNVLR	DAGVIAGLNVLR	28108.9548	18	4	21	17.05	163	12	Yes	Bennett EJ, Rush J, Gygi SP, Harper JW. Dynamics of Cullin-RING ubiquitin ligase network revealed by systematic quantitative proteomics. Cell. 2010;143:951–65.	0.78
GST-MiPMΔSP	HSP70-4	Probable mediator of RNA polymerase II transcription subunit 37c	AT3G12580	Q9LHA8	325.5669	XP_016460710.1	Heat shock cognate 70 kDa protein 2-like	2	TTPSYVGFTDSER	TTPSYVGFTDSER	71367.7456	23	6	52	14.66	39	13	Yes	Bennett EJ, Rush J, Gygi SP, Harper JW. Dynamics of Cullin-RING ubiquitin ligase network revealed by systematic quantitative proteomics. Cell. 2010;143:951–65.	0.78
GST-MiPMΔSP	HSP70-4	Probable mediator of RNA polymerase II transcription subunit 37c	AT3G12580	Q9LHA8	325.5669	XP_016460710.1	Heat shock cognate 70 kDa protein 2-like	2	NAVVTVPAYFNDSQR	NAVVTVPAYFNDSQR	71367.7456	23	6	52	14.66	144	15	Yes	Bennett EJ, Rush J, Gygi SP, Harper JW. Dynamics of Cullin-RING ubiquitin ligase network revealed by systematic quantitative proteomics. Cell. 2010;143:951–65.	0.78
GST-MiPMΔSP	HSP70-4	Probable mediator of RNA polymerase II transcription subunit 37c	AT3G12580	Q9LHA8	332.4207	XP_016460710.1	Heat shock cognate 70 kDa protein 2-like	2	NAVVTVPAYFNDSQR	NAVVTVPAYFNDSQR	71486.8951	24	5	52	14.66	144	15	Yes	Bennett EJ, Rush J, Gygi SP, Harper JW. Dynamics of Cullin-RING ubiquitin ligase network revealed by systematic quantitative proteomics. Cell. 2010;143:951–65.	0.78
GST-MiPMΔSP	HSP90-1	Heat shock protein 90-1	AT5G52640	P27323	72.0642	XP_016446987.1	Heat shock protein 83-like	2	ADLVNNLGTIAR	ADLVNNLGTIAR	81460.7200	13	3	72	3.13	92	12	Yes	Bennett EJ, Rush J, Gygi SP, Harper JW. Dynamics of Cullin-RING ubiquitin ligase network revealed by systematic quantitative proteomics. Cell. 2010;143:951–65.	0.69
GST-MiPMΔSP	HSP90-1	Heat shock protein 90-1	AT5G52640	P27323	72.0642	XP_016446987.1	Heat shock protein 83-like	2	AVENSPFLEK	AVENSPFLEK	81460.7200	13	3	72	3.13	476	10	Yes	Bennett EJ, Rush J, Gygi SP, Harper JW. Dynamics of Cullin-RING ubiquitin ligase network revealed by systematic quantitative proteomics. Cell. 2010;143:951–65.	0.69
GST-MiPMΔSP	HSP90-1	Heat shock protein 90-1	AT5G52640	P27323	72.0642	XP_016446987.1	Heat shock protein 83-like	2	KAVENSPFLEK	KAVENSPFLEK	81460.7200	13	3	72	3.13	475	11	Yes	Bennett EJ, Rush J, Gygi SP, Harper JW. Dynamics of Cullin-RING ubiquitin ligase network revealed by systematic quantitative proteomics. Cell. 2010;143:951–65.	0.69
GST-MiPMΔSP	HSP90-2	Heat shock protein 90-2	AT5G56030	P55737	881.3895	XP_016465835.1	Heat shock cognate protein 80-like	2	GIVDSEDLPLNISR	GIVDSEDLPLNISR	75306.8161	41	11	67	18.10	357	14	Yes	Bennett EJ, Rush J, Gygi SP, Harper JW. Dynamics of Cullin-RING ubiquitin ligase network revealed by systematic quantitative proteomics. Cell. 2010;143:951–65.	0.69
GST-MiPMΔSP	HSP90-2	Heat shock protein 90-2	AT5G56030	P55737	881.3895	XP_016465835.1	Heat shock cognate protein 80-like	2	ADLVNNLGTIAR	ADLVNNLGTIAR	75306.8161	41	11	67	18.10	87	12	Yes	Bennett EJ, Rush J, Gygi SP, Harper JW. Dynamics of Cullin-RING ubiquitin ligase network revealed by systematic quantitative proteomics. Cell. 2010;143:951–65.	0.69
GST-MiPMΔSP	HSP90-2	Heat shock protein 90-2	AT5G56030	P55737	881.3895	XP_016465835.1	Heat shock cognate protein 80-like	2	EVSNEWSLVNK	EVSNEWSLVNK	75306.8161	41	11	67	18.10	252	11	Yes	Bennett EJ, Rush J, Gygi SP, Harper JW. Dynamics of Cullin-RING ubiquitin ligase network revealed by systematic quantitative proteomics. Cell. 2010;143:951–65.	0.69
GST-MiPMΔSP	HSP90-2	Heat shock protein 90-2	AT5G56030	P55737	881.3895	XP_016465835.1	Heat shock cognate protein 80-like	2	IKEVSNEWSLVNK	IKEVSNEWSLVNK	75306.8161	41	11	67	18.10	250	13	Yes	Bennett EJ, Rush J, Gygi SP, Harper JW. Dynamics of Cullin-RING ubiquitin ligase network revealed by systematic quantitative proteomics. Cell. 2010;143:951–65.	0.69
GST-MiPMΔSP	HSP90-2	Heat shock protein 90-2	AT5G56030	P55737	881.3895	XP_016465835.1	Heat shock cognate protein 80-like	2	AVENSPFLEK	AVENSPFLEK	75306.8161	41	11	67	18.10	471	10	Yes	Bennett EJ, Rush J, Gygi SP, Harper JW. Dynamics of Cullin-RING ubiquitin ligase network revealed by systematic quantitative proteomics. Cell. 2010;143:951–65.	0.69
GST-MiPMΔSP	HSP90-2	Heat shock protein 90-2	AT5G56030	P55737	881.3895	XP_016465835.1	Heat shock cognate protein 80-like	2	KAVENSPFLEK	KAVENSPFLEK	75306.8161	41	11	67	18.10	470	11	Yes	Bennett EJ, Rush J, Gygi SP, Harper JW. Dynamics of Cullin-RING ubiquitin ligase network revealed by systematic quantitative proteomics. Cell. 2010;143:951–65.	0.69
GST-MiPMΔSP	HSP90-2	Heat shock protein 90-2	AT5G56030	P55737	881.3895	XP_016465835.1	Heat shock cognate protein 80-like	2	KHSEFISYPISLWVEK	KHSEFISYPISLWVEK	75306.8161	41	11	67	18.10	196	16	Yes	Bennett EJ, Rush J, Gygi SP, Harper JW. Dynamics of Cullin-RING ubiquitin ligase network revealed by systematic quantitative proteomics. Cell. 2010;143:951–65.	0.69
GST-MiPMΔSP	NmrA	NAD(P)-binding Rossmann-fold superfamily protein	AT1G75290	A0A1P8ART1	311.5533	NP_001312315.1	Isoflavone reductase homolog A622	1	FLPSEFGFDVDHAR	FLPSEFGFDVDHAR	34767.9925	18	7	18	15.48	109	14	No
GST-MiPMΔSP	PRMT6	Probable protein arginine N-methyltransferase 6	AT3G20020	Q08A71	270.3563	XP_016452826.1	probable protein arginine N-methylfransferase 6	1	VEDVEIDEEVDVIVSEWMGYMLLYESMLGSVITAR	VEDVEIDEEVDVIVSEWMGYMLLYESMLGSVITAR	41240.1714	13	2	23	16.39	176	35	No
GST-MiPMΔSP	QS	Quinolinate synthase, chloroplastic	AT5G50210	Q9FGS4	257.4096	XP_016498472.1	Quinolinate synthase, chloroplastic-like	1	AILDLAGFPEVGVYR	AILDLAGFPEVGVYR	79735.8123	25	7	43	13.64	340	15	No
GST-MiPMΔSP	QS	Quinolinate synthase, chloroplastic	AT5G50210	Q9FGS4	257.4096	XP_016498472.1	Quinolinate synthase, chloroplastic-like	1	VSVEIVFPVSSESVTR	VSVEIVFPVSSESVTR	79735.8123	25	7	43	13.64	594	16	No
GST-MiPMΔSP	RD21B	Probable cysteine protease RD21B	AT5G43060	Q9FMH8	478.0230	NP_001311914.1	low-temperature-induced cysteine proteinase-like precursor	1	AVAGQPVSVAIEAGGKDFQHYK	AVAGQPVSVAIEAGGKDFQHYK	52883.8660	32	5	33	13.74	268	22	No
GST-MiPMΔSP	RD21B	Probable cysteine protease RD21B	AT5G43060	Q9FMH8	478.0230	NP_001311914.1	low-temperature-induced cysteine proteinase-like precursor	1	VVTIDGYEDVPANDEK	VVTIDGYEDVPANDEK	52883.8660	32	5	33	13.74	248	16	No
GST-MiPMΔSP	RD21B	Probable cysteine protease RD21B	AT5G43060	Q9FMH8	342.2593	NP_001311914.1	low-temperature-induced cysteine proteinase-like precursor	1	AVAGQPVSVAIEAGGKDFQHYK	AVAGQPVSVAIEAGGKDFQHYK	52970.9907	31	7	33	16.49	269	22	No
GST-MiPMΔSP	RPS6B	40S ribosomal protein S6-2	AT5G10360	P51430	351.2207	XP_0164454823.1	40S ribosmal protein S6-like	1	LVTPLTLQR	LVTPLTLQR	22565.4866	8	1	13	4.57	130	9	No
GST-MiPMΔSP	RPSaB	40S ribosomal protein Sa-2	AT3G04770	Q8H173	1616.2660	XP_016447109.1	40S ribosomal protein Sa-2-like	1	HTPGTFTNQLQTSYSEPR	HTPGTFTNQLQTSYSEPR	32017.0879	29	4	18	21.92	102	18	No
GST-MiPMΔSP	RPSaB	40S ribosomal protein Sa-2	AT3G04770	Q8H173	1616.2660	XP_016447109.1	40S ribosomal protein Sa-2-like	1	VIVAIENPKDIIVQSARPYGQR	VIVAIENPKDIIVQSARPYGQR	32017.0879	29	4	18	21.92	63	22	No
GST-MiPMΔSP	RPSaB	40S ribosomal protein Sa-2	AT3G04770	Q8H173	1616.2660	XP_016447109.1	40S ribosomal protein Sa-2-like	1	FAQYTGANAIAGR	FAQYTGANAIAGR	32017.0879	29	4	18	21.92	89	13	No
GST-MiPMΔSP	RPSaB	40S ribosomal protein Sa-2	AT3G04770	Q8H173	1616.2660	XP_016447109.1	40S ribosomal protein Sa-2-like	1	YVDIGIPANNK	YVDIGIPANNK	32017.0879	29	4	18	21.92	155	11	No
GST-MiPMΔSP	RPSaB	40S ribosomal protein Sa-2	AT3G04770	Q8H173	1616.2660	XP_016447109.1	40S ribosomal protein Sa-2-like	1	HTPGTFTNQLQTSYSEPR	HTPGTFTNQLQTSYSEPR	32017.0879	29	4	18	21.92	102	18	No
GST-MiPMΔSP	RPSaB	40S ribosomal protein Sa-2	AT3G04770	Q8H173	1616.2660	XP_016447109.1	40S ribosomal protein Sa-2-like	1	VIVAIENPKDIIVQSARPYGQR	VIVAIENPKDIIVQSARPYGQR	32017.0879	29	4	18	21.92	63	22	No
GST-MiPMΔSP	RPSaB	40S ribosomal protein Sa-2	AT3G04770	Q8H173	1616.2660	XP_016447109.1	40S ribosomal protein Sa-2-like	1	FAQYTGANAIAGR	FAQYTGANAIAGR	32017.0879	29	4	18	21.92	89	13	No
GST-MiPMΔSP	RPSaB	40S ribosomal protein Sa-2	AT3G04770	Q8H173	1616.2660	XP_016447109.1	40S ribosomal protein Sa-2-like	1	YVDIGIPANNK	YVDIGIPANNK	32017.0879	29	4	18	21.92	155	11	No
GST-MiPMΔSP	SAHH1	Adenosylhomocysteinase 1	AT4G13940	O23255	619.8217	NP_001312346.1	Adenosylhomocysteinase	2	ALDWGPGGGPDLIVDDGGDATLLIHEGVK	ALDWGPGGGPDLIVDDGGDATLLIHEGVK	53727.5951	57	12	36	32.58	123	29	Yes	Bennett EJ, Rush J, Gygi SP, Harper JW. Dynamics of Cullin-RING ubiquitin ligase network revealed by systematic quantitative proteomics. Cell. 2010;143:951–65.	0.56
GST-MiPMΔSP	SAHH1	Adenosylhomocysteinase 1	AT4G13940	O23255	619.8217	NP_001312346.1	Adenosylhomocysteinase	2	LVGVSEETTTGVKR	LVGVSEETTTGVKR	53727.5951	57	12	36	32.58	198	14	Yes	Bennett EJ, Rush J, Gygi SP, Harper JW. Dynamics of Cullin-RING ubiquitin ligase network revealed by systematic quantitative proteomics. Cell. 2010;143:951–65.	0.56
GST-MiPMΔSP	SAHH1	Adenosylhomocysteinase 1	AT4G13940	O23255	619.8217	NP_001312346.1	Adenosylhomocysteinase	2	VAALHLGK	VAALHLGK	53727.5951	57	12	36	32.58	446	8	Yes	Bennett EJ, Rush J, Gygi SP, Harper JW. Dynamics of Cullin-RING ubiquitin ligase network revealed by systematic quantitative proteomics. Cell. 2010;143:951–65.	0.56
GST-MiPMΔSP	SAHH1	Adenosylhomocysteinase 1	AT4G13940	O23255	619.8217	NP_001312346.1	Adenosylhomocysteinase	2	LVGVSEETTTGVK	LVGVSEETTTGVK	53727.5951	57	12	36	32.58	198	13	Yes	Bennett EJ, Rush J, Gygi SP, Harper JW. Dynamics of Cullin-RING ubiquitin ligase network revealed by systematic quantitative proteomics. Cell. 2010;143:951–65.	0.56
GST-MiPMΔSP	SAHH1	Adenosylhomocysteinase 1	AT4G13940	O23255	619.8217	NP_001312346.1	Adenosylhomocysteinase	2	DSAAVFAWK	DSAAVFAWK	53727.5951	57	12	36	32.58	101	9	Yes	Bennett EJ, Rush J, Gygi SP, Harper JW. Dynamics of Cullin-RING ubiquitin ligase network revealed by systematic quantitative proteomics. Cell. 2010;143:951–65.	0.56
GST-MiPMΔSP	SAHH1	Adenosylhomocysteinase 1	AT4G13940	O23255	619.8217	NP_001312346.1	Adenosylhomocysteinase	2	VALVAGYGDVGK	VALVAGYGDVGK	53727.5951	57	12	36	32.58	263	12	Yes	Bennett EJ, Rush J, Gygi SP, Harper JW. Dynamics of Cullin-RING ubiquitin ligase network revealed by systematic quantitative proteomics. Cell. 2010;143:951–65.	0.56
GST-MiPMΔSP	SAHH1	Adenosylhomocysteinase 1	AT4G13940	O23255	619.8217	NP_001312346.1	Adenosylhomocysteinase	2	ITIKPQTDRWVFPDTNSGIIVLAEGR	ITIKPQTDRWVFPDTNSGIIVLAEGR	53727.5951	57	12	36	32.58	368	26	Yes	Bennett EJ, Rush J, Gygi SP, Harper JW. Dynamics of Cullin-RING ubiquitin ligase network revealed by systematic quantitative proteomics. Cell. 2010;143:951–65.	0.56
GST-MiPMΔSP	SAHH1	Adenosylhomocysteinase 1	AT4G13940	O23255	619.8217	NP_001312346.1	Adenosylhomocysteinase	2	ALDWGPGGGPDLIVDDGGDATLLIHEGVKAEEEYAK	ALDWGPGGGPDLIVDDGGDATLLIHEGVKAEEEYAK	53727.5951	57	12	36	32.58	123	36	Yes	Bennett EJ, Rush J, Gygi SP, Harper JW. Dynamics of Cullin-RING ubiquitin ligase network revealed by systematic quantitative proteomics. Cell. 2010;143:951–65.	0.56
GST-MiPMΔSP	SAHH1	Adenosylhomocysteinase 1	AT4G13940	O23255	619.8217	NP_001312346.1	Adenosylhomocysteinase	2	TEFGPSQPFKGAK	TEFGPSQPFKGAK	53727.5951	57	12	36	32.58	43	13	Yes	Bennett EJ, Rush J, Gygi SP, Harper JW. Dynamics of Cullin-RING ubiquitin ligase network revealed by systematic quantitative proteomics. Cell. 2010;143:951–65.	0.56
GST-MiPMΔSP	UBQ1	Ubiquitin-60S ribosomal protein L40-2	AT3G52590	Q42202	327.6051	XP_016442439.1	Polyubiquitin-like	1	ESTLHLVLR	ESTLHLVLR	11545.4851	7	2	8	17.82	63	9	Yes	Bennett EJ, Rush J, Gygi SP, Harper JW. Dynamics of Cullin-RING ubiquitin ligase network revealed by systematic quantitative proteomics. Cell. 2010;143:951–65.	0.92
GST-MiPMΔSP	UGD2	UDP-glucose 6-dehydrogenase 2	AT3G29360	Q9LIA8	104.7492	NP_001312494.1	UDP-glucose 6-dehydrogenase 3	1	AADLTYWESAAR	AADLTYWESAAR	53613.3160	8	1	43	2.50	99	12	No
GST-MiPMΔSP	UGD3	UDP-glucose 6-dehydrogenase 3	AT5G15490	Q9LF33	248.7244	NP_001312494.1	UDP-glucose 6-dehydrogenase 3	1	AADLTYWESAAR	AADLTYWESAAR	53730.4393	18	4	42	12.29	99	12	No
