# Supplementary material for: Meloidogyne incognita PASSE-MURAILLE (MiPM) Gene Encodes a Cell-Penetrating Protein That Interacts With the CSN5 Subunit of the COP9 Signalosome
Source: Front Plant Sci. 2018 Jun 26;9:904. doi: 10.3389/fpls.2018.00904 (PMC6029430; doi:10.3389/fpls.2018.00904)
Supplement: Supplementary file 3 [file Table_3.XLSX]

## Sheet: Primers
Supplemental Table S3: Primers used in this study
Name	Primer Sequence 5' - 3'	Restriction site	Destination vector	used for	References
Molecular cloning
For-NcoI-MiMPΔSP	TGCTTAccatggCTGGAGGTA	NcoI	pCAMBIA-1300	HR test	This study
Rev-SacI-MiMPΔSP	TTAgagctcCATACTCGAGTTAGTAGAAACCAAC	SacI	pCAMBIA-1300	HR test	This study
For_SalI_CSN5-F	ATagtcgaCGcATGCAAGGCAAAGAAATGGAAG	SalI	pEZS	BiFC, Subcellular localization	This study
Rev_BamHI_CSN5-R	TATggatcccTTAACTTTCAATCATTGGTTCGGG	BamHI	pEZS	BiFC, Subcellular localization	This study
Gene expression
For-MiMPΔSP	TAGCAGACGACATCACCGAG			qRT-PCR	This study
Rev-MiMPΔSP	TGCATTTGTATCTTGTCCTAGAGC			qRT-PCR	This study
Mi-18S-F	CTGTGATGCCCTTAGATGTCC			qRT-PCR	This study
Mi-18S-R	TGATGACTCGCACTTACTTGG			qRT-PCR	This study
Mi-Actin-F	TGACTCTGGAGATGGTGTTACG			qRT-PCR	Shivakumara TN, Papolu PK, Dutta TK, Kamaraju D, Chaudhary S, Rao U. RNAi-induced silencing of an effector confers transcriptional oscillation in another group of effectors in the root-knot nematode, Meloidogyne incognita. Nematology. 2016;18:857–70.
Mi-Actin-R	ATCTCACGTTCGGCGGTTG			qRT-PCR	This study
